# Supplementary material for: Effluent and serum protein N-glycosylation is associated with inflammation and peritoneal membrane transport characteristics in peritoneal dialysis patients
Source: Sci Rep. 2018 Jan 17;8:979. doi: 10.1038/s41598-018-19147-x (PMC5772620; doi:10.1038/s41598-018-19147-x)
Supplement: Supplementary file 2 — Supplementary Table S4 [file 41598_2018_19147_MOESM2_ESM.xlsx]

## Sheet: Title page
This Excel file containing three tables is part of the Supporting Information for the manuscript (to be published in Scientific Reports):
Effluent and serum protein N-glycosylation is associated with inflammation and peritoneal membrane transport characteristics in peritoneal dialysis patients
Evelina Ferrantelli1,#, Karima Farhat2, Agnes L. Hipgrave Ederveen3, Karli R. Reiding3, Robert H.J. Beelen1, Frans J. van Ittersum2, Manfred Wuhrer1,3,4, and Viktoria Dotz3,4*
1 VU University Medical Center, Department of Molecular Cell Biology and Immunology, Amsterdam, The Netherlands
2 VU University Medical Center, Department of Nephrology, Amsterdam, The Netherlands
3 Center for Proteomics and Metabolomics, Leiden University Medical Center, Leiden, The Netherlands
4 VU University Amsterdam, Division of BioAnalytical Chemistry, Amsterdam, The Netherlands
# Current address: Academic Medical Center, Tytgat Institute for Gastrointestinal and Liver Disease, Amsterdam, The Netherlands
* Corresponding author: v.dotz@lumc.nl or v-dotz@t-online.de, phone: +31 (0)71 526 87 02

## Sheet: Table S-4
This table is part of the Supporting Information for the manuscript:
Effluent and serum protein N-glycosylation is associated with inflammation and peritoneal membrane transport characteristics in peritoneal dialysis patients
Supporting Information Table S-4. Glycomics data after integration and total-area normalization (%).
		Derived glycan traits in serum samples a)												Derived glycan traits in effluent samples a)												Direct glycan traits in serum samples b)
Patient	StudyMonth	SeM	SeA2	SeA3	SeA2F	SeA3F	SeA2B	SeA2G	SeA2L	SeA3L	SeA2E	SeA3E	SeIgG	EfM	EfA2	EfA3	EfA2F	EfA3F	EfA2B	EfA2G	EfA2L	EfA3L	EfA2E	EfA3E	EfIgG	SeH6N2	SeH3N4F1	SeH4N4F1	SeH3N5F1	SeH5N4F1	SeH4N5F1	SeH9N2	SeH4N4E1F1	SeH5N4E1	SeH5N4L1F1	SeH5N4E1F1	SeH5N5E1	SeH5N4L1E1	SeH5N4E2	SeH5N5E1F1	SeH6N5E1	SeH5N4L1E1F1	SeH5N4E2F1	SeH6N5L1E1	SeH5N5E2F1	SeH6N5L2E1	SeH6N5L1E2	SeH6N5E3	SeH6N5L1E2F1
1	0	1.3017	90.379	8.3194	13.1814	42.6147	3.4558	96.1024	2.1554	20.384	89.2337	74.1389	4.50143	0.8674	93.0582	6.0744	17.258	47.238	4.3683	93.2289	2.1529	23.4985	85.7615	69.2882	8.13364	0.77791	1.95901	1.28708	0.440945	0.400696	0.413695	0.523747	0.544528	3.49253	0.307295	1.11025	0.401137	2.89401	71.6781	0.706204	0.400598	0.694742	2.88748	0.123423	1.1613	0.157122	1.30451	2.78844	2.86056
1	6	1.4691	93.5716	4.9593	14.1738	36.691	3.9527	95.0818	1.9284	19.6679	88.1109	70.2002	5.83671	1.1473	94.1054	4.7473	16.3762	44.0365	4.2153	92.5556	2.3372	25.1864	85.1479	64	8.60131	0.985978	2.62046	1.59211	0.628546	0.510524	0.485072	0.483126	0.628834	3.39559	0.277973	1.22795	0.675137	2.63238	73.6059	0.761931	0.538434	0.698529	2.6828	0.132605	1.14788	0.1272	0.910001	1.43146	1.41417
1	12	1.1407	89.2447	9.6146	13.5463	36.3711	3.9158	95.6721	2.3373	19.5689	88.4705	72.1498	4.83261	0.8142	95.1705	4.0153	14.1785	42.3977	3.4253	93.7877	2.0026	22.7449	87.1132	67.0867	7.54177	0.64735	1.98037	1.38089	0.715249	0.366961	0.389138	0.493328	0.563618	3.63058	0.422836	1.0763	0.415556	2.84374	70.2655	0.632924	0.666633	0.905299	2.314	0.1883	1.34176	0.315206	1.86968	3.07784	2.30369
2	0	1.7244	88.7217	9.5539	19.4395	17.0061	6.2916	95.5538	2.5537	27.9962	84.2554	67.4147	6.17519	0.9087	91.9443	7.147	20.6814	19.549	5.8021	94.2485	3.1853	28.8983	83.169	64.3705	8.19026	1.10857	1.63095	2.35685	0.416101	1.08846	0.682821	0.615845	0.755661	5.38943	0.288081	1.92927	1.05014	3.65095	61.3841	1.64337	0.420237	0.592404	4.0735	0.203859	1.78963	0.564214	5.1598	1.581	1.17547
2	6	1.6115	89.425	8.9635	19.0919	20.0266	6.5514	95.6849	2.6552	27.6308	85.0792	67.4331	6.0776	0.9119	92.5153	6.5728	19.4296	24.7399	5.6766	94.6092	3.366	28.7933	83.716	64.6739	7.69018	1.08059	1.6429	2.27222	0.373257	0.968561	0.820655	0.530916	0.592299	4.2914	0.299987	1.9158	1.01128	3.82826	63.2211	1.67114	0.415752	0.62056	3.91336	0.191499	1.98224	0.562081	4.46114	1.53792	1.32827
2	12	1.8627	89.2681	8.8692	19.4158	19.9276	6.9106	96.0174	2.5143	27.3387	85.3894	67.0881	5.66568	0.9221	92.7678	6.3101	18.2145	20.4101	5.2176	94.9941	3.2186	29.0981	84.6233	64.5772	7.16222	1.34048	1.29879	2.09997	0.41923	1.03939	0.808297	0.522191	0.766164	4.18244	0.247329	2.1344	1.07299	3.70958	62.971	1.86174	0.458436	0.531955	4.11818	0.263752	2.00669	0.509512	4.36205	1.50804	1.30094
2	18	1.5101	90.7059	7.784	17.4614	21.7986	5.6162	96.2218	2.3975	27.8283	86.7341	66.7998	5.32131	1.4178	91.6579	6.9243	21.8755	26.2692	6.2891	93.3794	3.7214	29.9582	81.8169	64.8498	8.42685	1.04904	1.42336	2.08233	0.362546	0.840149	0.612922	0.461086	0.587101	4.06452	0.26504	1.79076	0.873673	3.54698	66.3822	1.49272	0.410587	0.537408	4.09182	0.19502	1.75236	0.482502	3.6732	1.32589	1.25185
2	24	1.3514	91.5665	7.0822	20.3438	18.6537	6.0179	95.0466	2.2865	28.4514	85.2212	66.931	6.77556	0.7014	93.5419	5.7566	19.2665	22.7237	5.0543	94.4358	2.8402	29.6708	85.0692	63.8289	7.52873	0.961629	2.22572	2.5768	0.43588	0.85077	0.686395	0.389721	0.484897	4.16013	0.262154	1.90579	0.863787	3.41868	64.4958	1.64972	0.295123	0.506425	5.16892	0.180959	1.87458	0.392465	3.80199	1.09056	0.945388
3	0	1.6421	92.8416	5.5163	32.4053	35.3617	7.9199	85.9007	1.8172	20.3548	77.8706	70.2239	14.1932	0.5189	92.2115	7.2696	33.9829	40.0228	7.134	82.9787	2.1244	23.1567	75.3397	68.7876	17.0749	1.04956	10.1458	1.85978	1.1967	0.311439	0.679442	0.592534	0.955767	3.64863	0.202521	1.73064	0.850876	2.46931	55.7872	1.94166	0.537149	0.702421	7.67512	0.137237	2.68426	0.171257	1.15499	1.56502	1.47239
4	0	2.0721	90.2777	7.6502	12.9796	43.6424	4.0496	97.4956	2.5111	24.8943	89.6006	67.9377	3.10016	1.0406	92.5913	6.3681	13.2751	48.9345	3.8649	97.2288	3.1973	25.0116	88.9543	67.4198	3.46164	1.24178	0.744046	0.836875	0.370131	0.584806	0.564306	0.830301	0.892354	3.41693	0.354785	1.61185	0.781031	3.2329	71.1292	0.985622	0.512746	0.946175	2.87193	0.177294	0.954783	0.386039	1.54486	1.69052	2.57371
5	0	1.1582	90.5194	8.3224	12.548	35.9033	2.534	97.6907	1.9407	22.5138	90.6911	71.359	3.5739	0.6528	92.6137	6.7335	15.4258	40.4505	3.0195	96.3883	2.5698	26.5667	87.5008	66.6625	5.7541	0.7739	0.629625	1.39725	0.255586	0.819673	0.471768	0.384295	0.5413	3.15817	0.24934	1.2891	0.3559	2.66703	72.9799	0.597572	0.477936	0.597084	3.89714	0.18202	0.612923	0.251638	2.12751	2.29529	2.38396
5	6	1.099	89.766	9.1349	15.2587	42.0747	3.0168	97.4563	2.8352	25.6671	88.6909	68.5045	4.11003	0.7887	92.9766	6.2347	18.5058	42.7669	3.7978	95.5772	3.5213	28.1995	84.0243	64.213	7.24492	0.692822	0.670105	1.63109	0.236916	0.976789	0.595128	0.406208	0.526515	3.39889	0.30947	1.59403	0.436569	3.68893	68.5445	0.727851	0.491452	1.09176	4.62588	0.147218	0.711599	0.357148	2.51398	1.78164	3.09421
5	12	1.0377	88.3263	10.636	13.5299	52.5243	2.4102	97.9295	2.0019	21.9589	91.3829	72.8377	2.84344	1.2989	91.5131	7.188	15.5839	51.4915	2.7209	96.3545	2.1611	23.618	88.1747	68.9542	5.06274	0.56928	0.716481	1.04942	0.175702	0.51698	0.384855	0.468438	0.438968	3.14619	0.275206	1.18588	0.37159	2.42822	70.4298	0.58127	0.400476	0.832996	5.17726	0.159796	0.615441	0.135529	1.35387	2.99983	4.55192
6	0	0.9811	92.0927	6.9263	13.9719	39.3758	2.2538	97.9592	1.6767	16.9584	92.1763	74.6863	2.49054	0.6205	93.3418	6.0377	15.6157	45.3861	2.4681	96.8396	1.9941	21.5696	90.7156	71.2567	3.85655	0.621449	0.958868	0.738168	0.215029	0.353784	0.224692	0.359608	0.448189	3.41838	0.304227	1.34124	0.393337	2.15439	73.2595	0.435281	0.562441	0.629686	6.41068	0.088552	0.807218	0.135905	0.775348	2.63674	2.02109
6	6	1.8161	91.0878	7.0961	16.4294	38.2882	4.7456	95.618	1.6705	20.1146	88.3837	71.5484	5.09086	0.6719	94.4359	4.8922	14.2904	38.6123	3.1032	95.1603	1.9407	22.8063	88.6942	68.3869	5.68853	1.10836	2.0796	1.47471	0.56548	0.469144	0.501925	0.707717	0.716213	3.95041	0.303994	1.44104	0.724985	2.14569	69.3015	0.800445	0.561038	0.593497	4.28933	0.187118	1.72983	0.220498	1.28013	2.13036	2.12889
6	12	1.7972	90.6262	7.5767	16.3506	42.0161	3.7409	95.8467	2.0931	19.8348	88.4888	72.7379	4.84386	0.8596	94.1264	5.014	17.5633	39.0841	3.3896	94.3924	2.3242	22.2225	86.3296	65.9921	6.68708	1.0167	2.08034	1.30051	0.500253	0.511484	0.451277	0.780473	0.615018	3.54139	0.424983	1.46173	0.679457	2.6583	68.9291	0.660102	0.490136	0.710596	5.00251	0.143372	1.09915	0.132392	1.25314	2.3742	2.39052
7	0	1.431	92.6961	5.8729	19.3753	43.7037	6.3369	93.2128	1.9707	21.3995	84.5637	68.7194	7.83273	1.5997	94.7897	3.6105	25.4673	52.5172	8.2819	88.0342	2.3251	20.857	78.0022	65.9067	14.1974	1.05419	3.26602	2.01009	0.996773	0.777735	0.782119	0.376783	1.26518	3.5402	0.264914	1.84003	1.07885	2.48913	67.6278	1.30951	0.60083	0.89947	2.84157	0.102408	1.70679	0.206068	0.950503	1.44641	1.9544
8	0	1.2948	88.4834	10.2219	21.7667	36.8273	8.1153	94.5592	2.6371	24.2406	84.9167	69.3843	5.92639	1.5371	90.5932	7.8697	29.0572	43.9278	10.4379	93.3171	2.9594	26.7583	83.866	65.4058	7.74255	0.725431	2.79435	1.62202	0.465545	0.549615	0.494859	0.569344	0.991746	5.09297	0.358342	1.36467	1.69313	3.58461	58.8527	0.671955	0.532248	0.723779	5.36784	0.189179	3.85519	0.428073	3.13474	2.17319	2.87287
8	6	1.1901	89.9817	8.8282	22.1926	36.5726	7.955	94.4078	2.0403	25.2734	85.7858	70.7211	6.31111	0.5529	91.9146	7.5326	32.5472	40.5126	10.8467	91.6982	2.565	27.2814	82.7154	66.8222	9.38668	0.496116	3.33127	1.86112	0.34094	0.3975	0.380279	0.693965	0.478053	5.04859	0.294374	1.18144	1.5234	2.81773	60.6227	0.760384	0.268091	0.559776	6.23109	0.118876	4.15303	0.287074	2.8988	2.02667	2.5441
8	12	1.2951	91.391	7.3138	26.2501	36.4902	10.2917	92.7813	2.1716	24.6208	82.5965	68.4229	8.05763	0.5611	93.6367	5.8021	34.157	42.1942	10.8687	89.7557	2.5696	26.9366	80.8385	65.2652	11.6207	0.710987	4.27039	2.04367	0.54606	0.582871	0.614646	0.584129	0.903244	5.82161	0.294965	1.50772	2.20205	2.95869	56.4184	0.996294	0.422026	0.715646	6.46812	0.181333	5.04664	0.236819	2.35466	1.45016	1.94323
8	18	1.3332	91.8779	6.7888	22.6513	36.3074	8.1821	93.4581	2.0523	24.679	84.5475	69.2073	7.33856	0.9203	92.3965	6.6832	32.3205	38.6888	10.8318	90.9534	2.7229	27.4377	81.4746	65.0448	10.0515	0.684146	4.04857	1.8994	0.484609	0.444472	0.461505	0.649082	0.593808	5.35704	0.244199	1.24415	1.72904	2.95608	61.0242	0.778256	0.3633	0.57093	5.97752	0.065523	4.06414	0.248501	2.23341	1.41326	1.79334
8	24	0.9883	90.5738	8.4379	23.913	34.6554	8.3315	93.1545	1.7328	24.4954	84.7407	70.9127	7.54748	0.6167	92.5001	6.8832	34.3155	36.363	10.8342	89.0303	2.2968	24.8054	80.1935	65.996	12.1195	0.464835	4.40633	2.07824	0.3321	0.37326	0.357543	0.523459	0.487897	5.2659	0.200398	1.18873	1.53255	2.38864	59.7278	0.732485	0.27386	0.549923	6.36053	0.160379	4.59149	0.295046	2.73342	2.051	2.22302
9	0	1.9408	88.7489	9.3103	26.0854	16.1576	9.0205	92.3724	1.7822	25.2734	81.7402	69.1121	9.18185	0.8139	92.6915	6.4947	26.1902	16.9001	7.2682	88.4466	2.0585	25.7545	79.1691	66.4565	13.6885	1.05918	3.22686	2.51792	1.29033	0.844638	1.3021	0.881582	0.684452	5.10929	0.278171	1.68503	0.970999	2.40732	57.1108	2.1558	0.52867	0.477837	6.40101	0.238177	2.2864	0.46387	4.5341	2.04116	1.10423
10	0	1.5237	89.9595	8.5168	27.5132	26.5125	6.4601	93.6234	2.2155	24.1238	78.8783	68.5948	10.1744	1.295	91.263	7.442	30.2958	29.9146	6.0103	91.7367	2.9508	26.939	76.0323	64.6107	12.9766	0.891865	2.15202	4.5462	0.380618	2.41525	0.680367	0.63183	1.18088	5.80417	0.326924	3.69172	1.24584	3.10157	55.0572	1.41747	0.58628	0.557522	5.31459	0.266669	2.08718	0.383378	3.10269	1.91978	1.64599
10	6	c)	c)	c)	c)	c)	c)	c)	c)	c)	c)	c)	c)	0.8111	90.9718	8.217	28.8094	28.3832	5.3352	91.6412	3.0588	28.6545	75.4854	64.6496	13.6594	c)	c)	c)	c)	c)	c)	c)	c)	c)	c)	c)	c)	c)	c)	c)	c)	c)	c)	c)	c)	c)	c)	c)	c)
10	12	1.6637	89.078	9.2584	26.6522	23.7925	6.1724	93.7116	2.6219	25.6026	78.7917	67.7399	9.8035	0.9653	91.2172	7.8175	26.4748	25.7845	5.3066	92.8047	2.8678	27.1509	78.5032	65.4492	11.4891	1.08821	2.02587	4.28819	0.37543	2.34898	0.765039	0.575442	1.34727	5.80409	0.493429	3.31639	1.19486	3.46214	54.8756	1.34969	0.539271	0.71557	4.90219	0.346017	1.81322	0.517391	3.82877	1.82412	1.65489
11	0	2.1129	89.5265	8.3606	21.6031	21.8617	7.1426	95.3513	2.3057	25.4725	83.563	67.8628	7.00516	1.1478	91.6498	7.2024	22.3211	24.0133	6.5326	94.2071	2.6694	28.1374	82.7371	65.0915	8.77975	1.45145	1.53694	2.79941	0.403263	1.46357	0.801966	0.661495	0.841847	4.14236	0.433544	2.76845	1.05319	3.10776	61.8827	2.05288	0.512931	0.587121	3.56825	0.329128	2.08322	0.413046	3.51744	1.76026	1.30595
11	6	2.3332	89.1085	8.5582	23.6988	21.2919	8.111	94.9335	2.6224	25.7757	81.8731	68.0672	7.51186	1.237	91.569	7.1939	22.4323	25.5482	6.7007	93.8029	2.907	25.5729	81.8498	64.9359	9.36019	1.77269	1.63495	2.96726	0.444409	1.59642	0.868824	0.560562	1.03449	4.35904	0.483043	3.1108	1.20908	3.60391	58.8189	2.41141	0.488285	0.586669	3.68546	0.229129	2.29389	0.472269	3.79409	1.75224	1.24414
11	12	2.009	88.7915	9.1995	21.7331	22.897	6.9389	95.325	2.1037	24.6031	83.943	70.5258	6.95755	1.7338	92.4509	5.8153	23.8025	22.6881	6.5156	93.0001	2.5039	26.4566	81.0514	65.2035	10.5482	1.30944	1.61249	2.83865	0.333669	1.46218	0.710555	0.699592	0.860467	3.80739	0.357947	2.80478	0.939898	2.91437	61.8327	2.09319	0.415795	0.463451	3.67587	0.180768	2.08387	0.40152	3.87767	2.21731	1.62027
12	0	1.1275	91.9947	6.8778	22.0255	36.1828	8.0033	94.9499	2.0109	24.471	85.4701	68.3147	6.71668	1.5367	93.3051	5.1582	29.0979	35.7779	9.6195	90.9414	2.7469	25.8534	78.7936	63.6368	11.445	0.691565	2.12029	2.16765	0.658484	0.820677	0.949588	0.435948	0.61685	3.49214	0.310692	2.08421	0.936946	2.79432	64.509	2.15937	0.461669	0.594846	5.12138	0.152463	2.65826	0.267478	2.05924	1.44836	1.8491
13	0	c)	c)	c)	c)	c)	c)	c)	c)	c)	c)	c)	c)	0.5946	93.6039	5.8015	18.1214	26.2552	4.1968	94.7672	3.021	28.9937	85.5081	63.7963	7.49952	c)	c)	c)	c)	c)	c)	c)	c)	c)	c)	c)	c)	c)	c)	c)	c)	c)	c)	c)	c)	c)	c)	c)	c)
13	6	1.3863	90.665	7.9487	24.6431	26.1985	6.3928	92.77	2.8465	26.6239	81.0552	66.5798	9.04582	0.6671	93.0717	6.2612	27.3561	27.9781	6.0733	89.4668	3.4939	28.991	78.0564	63.588	12.941	0.711669	3.53614	2.9339	0.642274	1.05935	0.87416	0.67465	0.945272	5.40231	0.406918	2.25184	0.971022	3.99127	57.9578	1.12215	0.483391	0.763309	5.62096	0.260425	2.18641	0.461368	3.29077	1.37028	1.50317
14	0	0.787	95.8622	3.3508	54.3193	48.4532	3.0848	94.7656	1.4181	22.321	62.0695	67.0301	19.1128	0.387	95.776	3.837	43.1066	54.2991	2.978	95.3544	2.5046	26.4902	69.3787	64.4779	14.0342	0.574056	0.954739	5.48961	0.261426	11.2698	1.13718	0.212954	0.976588	2.48211	0.360314	26.8756	0.418181	1.60091	39.2893	0.665002	0.357893	0.75756	2.84852	0.100638	0.475342	0.149652	0.405223	0.713829	1.30042
14	6	0.8035	94.0459	5.1506	50.0448	52.4692	3.2263	94.7657	1.9432	22.8756	64.4593	68.5308	17.4333	0.3915	95.794	3.8145	44.4401	58.183	2.2964	95.6792	1.9252	26.155	68.7207	67.7813	15.4522	0.535092	0.956186	5.29798	0.2828	9.81106	1.08525	0.268433	0.984143	2.64164	0.528093	23.0066	0.444688	2.16697	41.7275	0.722279	0.445573	0.960009	2.93145	0.049478	0.499189	0.120467	0.674203	1.1584	2.06039
14	12	0.6896	95.678	3.6323	52.4768	54.017	2.5113	95.3896	1.528	24.97	64.1034	66.9966	17.3011	c)	c)	c)	c)	c)	c)	c)	c)	c)	c)	c)	c)	0.475367	0.760049	5.1316	0.232732	10.2939	0.882821	0.214256	0.822201	2.31772	0.372607	26.7294	0.298981	1.74761	41.1049	0.623366	0.250423	0.803642	3.19168	0.116744	0.364844	0.105308	0.47346	0.724321	1.48837
14	18	0.9021	94.938	4.1599	57.4609	50.55	2.7827	94.9898	1.5842	23.7825	60.5407	66.1173	18.9544	0.5217	96.4956	2.9827	51.7796	56.6774	2.3323	95.1504	1.6724	24.9313	63.7216	66.1653	18.5856	0.617767	0.773905	5.43889	0.278531	11.5205	0.942598	0.284345	1.02676	2.31229	0.409011	29.0232	0.522926	1.68617	35.8644	0.71265	0.380775	0.912788	3.32828	0.163493	0.185087	0.146227	0.547102	0.819481	1.56984
15	0	1.7281	89.7345	8.5374	26.0301	19.8745	8.2774	91.9597	1.8287	23.0619	81.1205	68.5623	9.24415	1.0702	91.6713	7.2586	28.1127	21.5564	7.7525	88.5061	2.3638	24.6462	77.3988	67.5888	13.8133	1.12861	3.80578	2.68002	1.10131	0.607225	1.04982	0.599535	0.885795	6.39194	0.311641	1.85172	1.0432	2.53129	56.4101	1.62823	0.687074	0.439082	6.39219	0.362422	2.60513	0.364263	3.41735	2.00952	1.17787
15	6	1.3271	91.4564	7.2166	21.0413	20.9945	6.1792	93.5984	1.6623	22.833	84.2406	68.8698	7.68529	1.4525	90.6535	7.894	25.8621	22.8417	7.502	90.1698	2.5896	23.9895	79.7549	67.4312	11.289	0.912149	3.02168	2.22674	0.920485	0.58331	0.933071	0.414911	0.66519	6.08856	0.243336	1.45399	0.760247	2.39992	62.964	1.20347	0.600513	0.3973	5.76108	0.247825	1.83395	0.284142	2.78228	1.78673	0.990353
15	12	1.5016	91.0725	7.4259	21.5322	17.1891	6.5789	93.7435	1.7211	23.2539	83.9962	68.4042	7.59254	1.0553	92.8997	6.045	25.1036	18.8552	6.6011	89.9321	1.8719	24.5409	80.782	67.477	11.9778	0.988947	2.95551	2.14733	0.952623	0.678723	0.858355	0.512656	0.573983	6.2994	0.249701	1.57893	0.768074	2.46731	61.9278	1.36004	0.636736	0.417942	5.7843	0.313488	2.05253	0.304369	3.1564	1.73845	0.908243
16	0	3.3317	87.4701	9.1982	22.744	15.6402	4.1874	93.4048	2.676	23.7002	81.7759	65.9084	7.16072	1.2526	90.5592	8.1883	23.9481	16.3369	5.4637	92.1717	2.8851	26.8509	81.5152	65.7492	8.64634	1.8351	3.40042	1.86397	0.444079	1.09218	0.360067	1.49661	1.62454	6.07408	0.550125	2.92487	0.836929	3.51732	57.1475	0.867888	1.07331	0.613908	4.99844	0.339511	1.15373	0.612568	3.78146	1.95274	0.920679
17	0	1.4203	92.1507	6.429	22.3155	29.5862	7.1325	91.2159	1.7272	21.4479	83.1192	72.3873	9.04255	0.9851	93.0348	5.9801	29.0136	29.4309	8.9597	85.831	2.2024	24.0904	77.5032	67.0649	14.7418	0.618675	5.62734	1.27377	1.23439	0.245369	0.661683	0.801639	0.530311	5.58776	0.281067	1.41059	0.600351	2.51681	62.8819	1.43307	0.3754	0.385358	4.8378	0.136681	2.64314	0.189133	1.86255	1.96314	1.44197
17	6	2.1217	91.6292	6.2491	23.331	31.97	6.8266	89.9211	2.0556	20.776	81.0754	71.093	10.3857	1.3059	92.4174	6.2766	28.9949	29.0662	8.3379	87.4527	2.4635	23.3664	78.9388	63.0071	12.2445	0.945709	6.30065	1.48093	1.50899	0.36992	0.725217	1.17596	0.644914	5.5426	0.508371	1.48268	0.697813	2.69159	61.3192	1.26617	0.477023	0.567061	4.46613	0.120001	2.05701	0.235922	1.55662	1.8617	1.3486
18	0	3.3384	88.4906	8.1709	18.6461	49.5028	5.9582	95.8922	2.1385	21.1206	86.7725	70.9091	5.38817	1.4065	92.6644	5.929	21.4033	47.4349	6.8714	93.3091	1.9523	20.512	84.3414	67.992	8.58969	1.76334	1.72325	1.51481	0.491215	0.955483	0.703402	1.57508	0.622874	4.09528	0.36308	1.46193	0.83539	2.41165	64.6482	1.47064	0.66049	1.01	4.4116	0.150049	1.77178	0.170546	0.889366	2.25565	3.32751
19	0	2.396	84.6897	12.9142	14.6622	45.8381	4.7061	96.2945	3.7087	29.4534	87.5004	67.087	4.29715	1.4387	87.7905	10.7709	13.3096	50.0309	3.9003	95.9769	2.9518	27.0352	89.3478	67.2498	4.59914	1.25935	1.47222	1.13287	0.52459	0.497007	0.670461	1.13667	0.479382	2.81141	0.265278	1.04525	0.437166	4.94926	64.0746	1.25713	0.370567	1.06732	2.90963	0.329722	1.0962	0.591202	3.64105	2.06206	5.04245
19	6	3.3803	82.3101	14.3096	19.4504	40.1729	6.0824	94.8951	4.0804	29.1527	83.821	64.0568	5.64253	1.5799	87.5068	10.9133	18.7221	43.4275	5.4749	93.4251	3.3433	29.2728	84.6403	65.8476	7.51366	2.17464	1.96202	1.2383	0.66071	1.04131	0.740192	1.20561	1.17979	3.28682	0.395277	1.638	0.775352	5.20342	57.0349	1.35639	0.918257	1.11843	3.20545	0.545004	1.47376	0.94403	4.18074	1.97301	4.52891
19	12	c)	c)	c)	c)	c)	c)	c)	c)	c)	c)	c)	c)	1.6844	90.0426	8.273	22.3526	40.507	7.4685	91.2359	3.643	29.0298	81.1872	63.5398	10.2206	c)	c)	c)	c)	c)	c)	c)	c)	c)	c)	c)	c)	c)	c)	c)	c)	c)	c)	c)	c)	c)	c)	c)	c)
20	0	1.6227	92.8727	5.5046	18.0856	36.7877	5.9331	94.2269	2.1576	21.6171	85.2048	68.3965	6.75685	0.5037	94.7673	4.729	16.7228	44.211	4.2758	93.6841	2.2132	25.3963	86.8338	68.2269	7.42491	0.867139	3.06759	1.7214	0.745122	0.528218	0.694522	0.755543	0.681935	5.03444	0.308442	1.55082	0.692238	3.03259	67.3169	1.69222	0.57269	0.666596	3.45351	0.172895	1.68617	0.158438	1.24141	1.33415	1.54969
20	6	1.5317	91.2915	7.1767	20.5071	39.641	6.5593	93.652	2.1694	23.6759	84.2558	67.9184	7.25187	0.7273	93.9467	5.326	23.857	41.8056	6.0908	89.838	2.46	25.0902	81.2141	65.0693	11.6325	0.767445	3.35126	1.85747	0.777718	0.549989	0.71543	0.764296	0.759574	5.07188	0.502243	1.59375	0.800064	2.73174	63.9666	1.55397	0.550232	0.727057	4.19189	0.297037	2.14087	0.226394	1.61978	1.63837	2.13746
21	0	0.9896	91.8138	7.1965	10.8046	15.8314	1.4255	98.5955	3.5694	31.5687	89.4087	64.1703	2.7899	c)	c)	c)	c)	c)	c)	c)	c)	c)	c)	c)	c)	0.555094	0.339403	1.13183	0.117868	0.98722	0.213571	0.434526	0.31912	4.8637	0.217558	1.12324	0.381953	5.67935	70.9687	0.408901	0.265368	0.65746	4.21745	0.281144	0.186516	0.528887	4.26946	0.712364	0.855354
21	6	1.3186	90.0187	8.6627	14.2995	17.8553	2.1692	97.5785	3.6403	31.1054	86.4318	63.2339	4.81689	0.6043	92.762	6.6337	12.2063	15.9468	1.5403	97.9612	4.2612	31.8441	87.8204	62.6667	4.28789	0.826195	0.550165	1.91731	0.176151	1.76723	0.406028	0.49241	0.583705	4.64095	0.222669	1.72278	0.529999	5.65262	66.323	0.540066	0.412858	0.678608	4.00704	0.373355	0.300422	0.811165	4.56864	0.949903	1.03006
21	12	1.4828	90.5053	8.0119	17.0109	16.2066	2.4714	96.8656	3.3491	29.5936	84.221	64.1784	6.18021	c)	c)	c)	c)	c)	c)	c)	c)	c)	c)	c)	c)	0.833342	0.835306	2.29645	0.261136	2.33069	0.456632	0.649419	0.727581	5.70157	0.298832	2.17129	0.561965	5.11774	63.7282	0.677835	0.454535	0.645626	4.41525	0.336336	0.279166	0.575154	4.40545	0.941988	0.872883
22	0	2.1186	89.5584	8.323	16.1335	45.1466	4.2548	95.6943	2.482	23.3159	87.8138	70.2549	4.77865	1.4834	90.3774	8.1392	19.1286	52.621	5.2187	93.8591	2.8478	25.7179	85.0852	68.0091	6.88897	1.17275	1.96876	1.1161	0.662761	0.447103	0.583927	0.94584	0.749086	3.69672	0.378622	1.29393	0.469335	3.12624	67.8172	1.23686	0.499378	0.940806	4.21332	0.188303	0.857614	0.23121	1.5085	2.13805	3.01608
23	0	1.3189	92.2544	6.4267	15.3931	22.2634	4.5068	96.5607	2.4783	22.6674	88.4421	68.4519	4.03347	0.876	93.5836	5.5404	16.6322	23.041	4.4227	95.2073	2.8012	25.1133	87.2019	65.5291	5.58879	0.589094	1.62273	0.980227	0.550055	0.396442	0.484014	0.72977	0.536086	4.79279	0.540026	1.20616	0.698137	3.45681	69.1059	0.912634	0.604783	0.575809	4.88376	0.185154	1.51284	0.269889	2.42889	1.5072	1.01013
23	6	1.3103	93.1749	5.5147	14.5407	22.312	4.0247	96.6328	2.1373	22.9684	89.4858	68.8997	3.98097	1.0997	92.4923	6.408	18.7925	25.2338	4.6865	94.4115	3.0306	24.131	86.1476	67.2462	6.2705	0.604821	1.6898	0.919992	0.53727	0.337351	0.49656	0.705519	0.404164	4.31993	0.419016	1.09871	0.584404	3.07535	71.6469	0.822156	0.451295	0.48852	5.02515	0.196068	1.30963	0.259518	1.999	1.37839	0.881686
23	12	1.2556	92.9959	5.7485	15.093	22.2977	4.2109	96.0652	2.0891	22.5163	89.1747	68.6817	4.50175	0.5908	93.8437	5.5655	16.3351	23.9382	4.275	94.6919	2.5585	25.9472	87.6744	65.9277	6.16659	0.644129	2.03357	1.08266	0.562506	0.326199	0.496821	0.61146	0.546841	3.84126	0.330959	1.02936	0.618133	3.02742	71.4732	0.878649	0.573769	0.527122	4.86139	0.126858	1.35981	0.290908	2.006	1.46919	0.908093
23	18	1.3335	91.8065	6.8599	14.7707	22.8136	4.0678	96.6754	2.1064	23.8105	89.8853	67.6112	3.75229	0.6247	93.0103	6.365	14.4391	24.362	3.3848	96.0549	2.4147	26.2309	89.9472	66.0144	4.46675	0.70223	1.63375	0.820228	0.490336	0.304447	0.503527	0.63132	0.532403	3.87096	0.479134	1.03281	0.557289	2.91857	70.8993	0.727004	0.609068	0.469951	5.11045	0.255356	1.45638	0.323903	2.47343	1.63319	1.02262
23	24	0.9495	93.7542	5.2963	15.3833	24.6113	3.9764	96.0245	2.1529	24.0221	89.7662	67.6081	4.34806	1.1014	93.843	5.0555	17.3189	29.0803	4.2462	94.9902	2.8578	23.9569	87.8704	64.4458	5.41371	0.569106	2.2939	0.844899	0.56858	0.20669	0.433996	0.380416	0.450532	3.43297	0.357059	0.904437	0.516559	3.14624	72.2359	0.794635	0.47681	0.533593	5.61989	0.139683	1.41426	0.230976	1.92577	1.21958	0.844394
24	0	2.0343	88.1405	9.8252	29.5418	21.983	6.5887	88.1125	2.4397	23.1507	76.0414	69.757	12.8198	0.6076	92.6416	6.7508	26.2537	19.143	4.4314	86.6792	1.738	25.7687	78.6263	68.6811	14.7924	0.956025	6.90117	3.07244	1.13259	0.838414	0.875187	1.07828	0.940335	6.96127	0.579664	2.18574	0.557993	3.10373	51.4792	1.06896	0.493626	0.617418	5.6538	0.371353	2.17255	0.444873	4.05758	2.29789	1.35086
25	0	3.7061	91.1219	5.172	21.6144	29.251	7.6906	93.5951	1.9837	22.968	82.2495	66.9317	8.31328	1.0891	92.8406	6.0703	23.8764	51.3257	5.7741	90.9954	2.5497	23.4751	82.3066	67.3508	10.6855	2.5928	2.52275	2.11155	1.04964	1.27988	1.34946	1.11331	1.06671	6.13115	0.30036	1.82384	1.39983	2.70731	61.1882	1.38562	0.549609	0.607423	4.37494	0.215439	1.82326	0.149598	1.57614	1.16834	1.04779
25	6	1.4956	92.4475	6.0569	17.1607	35.9091	5.6034	95.5745	2.3885	23.2715	87.0357	67.4284	5.27948	c)	c)	c)	c)	c)	c)	c)	c)	c)	c)	c)	c)	0.889803	1.88388	1.19064	0.86277	0.508332	0.833861	0.605832	0.66465	4.43778	0.331512	1.17404	1.20807	3.20906	67.7279	1.17911	0.588206	0.875604	5.2639	0.223971	1.09635	0.197152	1.49043	1.38216	1.65106
26	0	1.3	91.8708	6.8292	17.3956	35.5526	5.2012	95.7073	2.4552	22.4521	87.5213	68.5205	5.059	0.9201	93.2932	5.7867	16.2951	24.0295	3.6114	94.3148	2.5523	26.236	85.5772	66.4229	7.46948	0.764594	1.79156	1.15768	0.867925	0.406397	0.835432	0.535406	0.575297	4.13504	0.344801	1.18296	0.917358	3.2824	67.5546	1.1439	0.615077	0.883932	5.77782	0.226571	1.01375	0.22402	1.73037	1.60519	1.87549
26	6	1.1865	92.4809	6.3326	16.3573	34.8441	4.1135	96.4404	2.3067	21.7621	89.694	69.0657	4.01636	c)	c)	c)	c)	c)	c)	c)	c)	c)	c)	c)	c)	0.583309	1.49884	0.865168	0.803187	0.273395	0.575765	0.603168	0.538966	3.48642	0.412002	0.946445	0.680125	3.053	70.134	0.698824	0.5895	0.801569	6.66693	0.18724	1.04629	0.188444	1.542	1.6189	1.6323
26	12	1.4266	92.7326	5.8408	18.2288	40.8278	5.8148	94.9283	2.0717	22.1906	87.2305	69.7123	6.07664	0.5929	94.7964	4.6107	12.2902	30.3461	2.5578	94.951	1.8564	23.3922	89.2035	70.1992	6.01294	0.810025	2.40061	1.33252	0.897223	0.5041	0.942189	0.616559	0.535811	3.35858	0.363053	1.21474	1.01741	2.69959	68.753	1.19792	0.518277	0.779573	5.39881	0.079482	1.33746	0.160355	1.20999	1.48806	1.88565
27	0	1.4137	92.3029	6.2834	18.4587	37.2346	6.0179	95.0572	2.0957	23.7847	87.1582	69.1067	5.68364	c)	c)	c)	c)	c)	c)	c)	c)	c)	c)	c)	c)	0.749357	2.37866	1.28288	0.843436	0.435229	0.74343	0.664316	0.654167	4.09208	0.372523	1.14535	0.965928	2.77626	67.4307	1.24064	0.409361	0.719925	5.46038	0.199938	1.76131	0.216489	1.64579	1.47225	1.83178
27	6	0.7808	92.39	6.8293	17.7923	53.071	5.6593	95.2301	2.0628	23.4797	87.6555	69.6127	6.09374	c)	c)	c)	c)	c)	c)	c)	c)	c)	c)	c)	c)	0.570226	2.07151	1.94584	0.711936	0.54208	0.822374	0.210533	0.478692	2.71189	0.348322	1.33834	0.623262	2.54023	70.0763	1.31055	0.40809	0.923133	4.185	0.142315	1.76053	0.166126	0.86577	1.6226	2.86513
27	12	1.2953	89.8976	8.8071	20.5688	55.0982	6.2625	94.8123	2.8086	24.5911	85.5582	68.5626	6.55792	0.8267	94.2063	4.967	15.5994	26.3217	5.275	95.7421	2.2479	25.58	88.1601	66.3913	5.42128	0.679976	2.00562	2.12105	0.914089	0.678856	0.838309	0.615332	0.528397	3.12393	0.554393	1.61958	0.487156	3.04516	64.7505	1.48669	0.428516	1.45019	4.39004	0.173803	1.9036	0.279169	1.30744	1.76562	3.69133
27	14	1.6701	91.8447	6.4852	20.8047	25.5162	8.1073	94.9595	2.465	24.1482	84.1309	65.622	6.12231	0.7255	92.341	6.9335	19.5285	28.5434	6.7523	95.0289	2.7505	26.9244	85.572	65.9997	6.3483	0.684916	1.98998	1.38088	0.861116	0.771093	1.11925	0.985221	1.05652	5.75909	0.557954	2.06079	1.31748	3.43327	62.2268	1.62546	0.742768	0.536699	4.62551	0.219949	2.5228	0.42218	2.05	1.3955	1.15612
28	0	1.4439	92.4561	6.1	18.1846	35.0119	5.9816	94.9193	2.4256	21.7318	85.6156	67.4541	5.92326	0.7894	92.0927	7.1179	20.0402	40.7468	6.2598	93.1969	3.2629	26.7996	84.2218	65.5541	7.93324	0.874038	2.1233	1.33943	0.97977	0.550223	0.930537	0.569885	0.918688	5.15069	0.368097	1.31862	1.3433	3.26962	65.8797	1.16727	0.732468	0.847596	5.15976	0.093007	1.10951	0.225637	1.5148	1.39833	1.51158
28	6	1.3116	93.6464	5.042	17.3705	32.7926	4.7767	95.4117	2.563	23.3287	87.2076	65.646	5.41013	1.0177	93.0156	5.9666	18.6872	36.5748	5.4475	93.8712	2.8826	26.7131	85.744	64.6022	7.08085	0.741761	2.06374	1.29625	0.864228	0.425431	0.760484	0.569832	0.680917	4.05842	0.437897	1.17619	0.971657	3.49887	68.8506	1.01356	0.589093	0.863595	5.82129	0.148887	0.863281	0.2488	1.38117	1.02062	1.12457
28	12	1.3502	92.8843	5.7655	16.8916	35.5588	4.4161	96.1818	2.2846	22.1262	88.6657	68.3155	4.4761	0.8384	93.4936	5.6681	18.8041	37.2773	5.1075	93.8882	2.4442	25.3061	86.9931	66.4927	7.15146	0.663114	1.64712	1.01741	0.793075	0.365057	0.653446	0.687054	0.541748	4.1845	0.408848	1.04779	0.761412	3.03129	69.2175	0.914901	0.578059	0.803949	6.51727	0.16839	0.979026	0.203294	1.37196	1.39364	1.56269
28	18	1.7516	90.9711	7.2773	20.6145	38.6601	6.6849	93.7303	2.4493	21.2465	84.7208	68.1117	7.27842	0.741	93.6548	5.6042	21.4115	42.8836	6.7383	92.2191	2.5002	24.8119	84.1839	65.6639	9.07014	0.999487	2.81097	1.57148	1.18467	0.541502	1.1698	0.752067	0.674637	3.97237	0.483245	1.36941	0.96484	3.08419	64.1965	1.32163	0.825521	0.888958	5.29652	0.216993	1.4404	0.199125	1.39904	1.82322	2.09206
28	24	1.5878	92.1304	6.2817	19.2818	37.1907	6.8682	94.4751	1.9767	22.9095	86.0744	67.4209	6.34969	0.7579	92.6204	6.6217	21.3974	39.3985	6.7711	92.2958	2.7697	26.3018	84.1115	65.8393	8.71321	0.843939	2.58022	1.48131	0.97735	0.345423	0.965385	0.743895	0.618452	4.58114	0.355233	1.2711	1.11556	2.67024	65.999	1.37636	0.606622	0.616737	5.28387	0.216245	1.893	0.219053	1.47991	1.42367	1.70385
29	0	0.8921	93.3489	5.7589	19.2152	53.7407	6.0887	94.237	2.202	23.1365	85.926	71.145	7.26344	0.9546	92.5341	6.5113	20.8307	55.7924	6.0293	93.1065	2.7737	25.1746	83.4881	66.4335	8.55244	0.606086	2.60461	2.2836	0.847793	0.555472	0.971968	0.286023	0.599071	3.17632	0.377636	1.40564	0.68315	2.60386	68.9485	1.3962	0.28435	1.12955	3.98097	0.058377	1.78465	0.098434	0.796805	1.42609	2.52279
29	6	0.8589	92.6063	6.5349	17.2634	54.3929	5.3034	95.9763	2.2121	23.3703	88.1914	69.1909	5.18224	0.757	93.3763	5.8667	16.59	54.6666	4.69	95.6293	2.8294	24.7736	87.0442	66.8792	5.77592	0.561395	1.64427	1.67146	0.555225	0.504571	0.806727	0.297475	0.575188	3.0937	0.359933	1.47365	0.570413	2.59768	70.3575	1.3365	0.360699	1.13951	4.27751	0.171405	1.64243	0.132934	0.899912	1.41542	2.73344
29	12	1.3981	92.4106	6.1913	22.891	49.8656	7.1377	93.0331	2.7846	24.2158	81.923	67.6456	8.66435	0.5819	91.6018	7.8163	23.9184	51.5468	7.0906	92.8278	3.4844	26.3818	80.7464	65.6323	9.1087	0.807503	2.96742	2.47501	1.04727	0.813837	1.36082	0.590581	1.01102	4.67929	0.714498	2.0551	0.873757	3.22254	62.4813	1.6013	0.502724	1.20949	4.18503	0.113483	1.71289	0.227205	0.966377	1.2942	2.42563
29	18	1.971	87.841	10.188	24.8891	50.5959	7.3159	92.7789	3.3178	22.3775	80.6383	67.8821	8.52755	0.9828	91.6536	7.3636	24.2818	50.9396	7.264	91.8681	3.3252	26.0628	79.7076	65.1821	10.0845	1.17209	3.00938	2.42978	1.03003	0.810238	1.24812	0.798896	0.929386	4.87176	0.714862	2.27459	0.741413	3.53443	56.8305	1.59903	0.811619	1.5795	4.43018	0.175348	1.80776	0.372792	1.67232	2.00122	3.70628
29	24	c)	c)	c)	c)	c)	c)	c)	c)	c)	c)	c)	c)	0.6949	92.2551	7.05	21.9042	49.8534	5.9871	92.5025	2.1851	21.0502	84.7005	71.4771	8.76293	c)	c)	c)	c)	c)	c)	c)	c)	c)	c)	c)	c)	c)	c)	c)	c)	c)	c)	c)	c)	c)	c)	c)	c)
30	0	1.1666	93.2993	5.534	15.1798	37.8494	3.8882	95.7878	1.9042	21.6386	88.755	70.1492	4.80547	0.8644	94.5839	4.5518	17.8187	36.0895	4.4903	93.8611	2.6384	24.75	85.1206	62.6079	7.18009	0.677921	2.1378	1.19277	0.589907	0.319934	0.565058	0.488718	0.646714	4.25158	0.3102	1.21836	0.535668	2.60358	71.7458	0.856499	0.437735	0.639352	4.60559	0.152069	1.08049	0.147112	1.23149	1.47103	1.6028
31	0	1.1354	91.2854	7.5792	15.6801	38.1952	3.5487	96.862	2.2331	21.7242	87.9041	71.3404	4.94561	0.5306	94.3305	5.1389	14.5822	39.4461	2.4555	96.5366	2.3508	23.4956	87.8345	67.9747	5.86126	0.651307	1.02301	1.96611	0.266591	1.29211	0.397799	0.484054	0.786026	3.32969	0.38569	2.0065	0.671167	2.94293	70.028	0.93622	0.424214	0.748429	3.53749	0.209203	0.967656	0.167749	1.71689	2.16627	2.07319
31	6	1.1339	89.1966	9.6695	14.3482	39.2786	3.5987	97.161	2.0995	21.474	89.2551	71.7176	4.06495	0.6458	93.7544	5.5998	14.8442	43.8303	2.8432	96.2702	2.2237	24.9412	87.9754	67.6364	5.90333	0.645448	0.867103	1.62406	0.290117	0.79645	0.487222	0.488415	0.638829	3.25734	0.346999	1.76562	0.528828	2.55765	70.0547	0.755435	0.448539	0.840638	3.23734	0.306758	1.14831	0.341136	1.95456	2.82048	2.76804
31	12	0.7723	91.7012	7.5265	16.9655	41.8674	3.5352	94.7073	1.7844	21.8162	87.0635	71.0657	6.9228	0.5262	94.1582	5.3157	15.4628	43.4213	2.8255	93.9397	1.8106	22.3689	87.0753	70.9614	7.67119	0.492037	2.70754	2.5089	0.416513	0.808125	0.481725	0.280268	0.468177	3.10165	0.302687	1.5326	0.448881	2.26848	70.3246	0.753608	0.431701	0.701404	3.73519	0.216873	1.14111	0.213784	1.36176	2.15124	2.3286
31	20	1.4124	91.2104	7.3772	17.1043	37.8407	4.262	96.5629	2.3023	21.2694	86.8175	71.0583	5.30073	0.5207	93.4152	6.0641	15.7964	38.2666	3.2744	96.1343	2.5164	23.5422	86.8051	68.618	6.05582	0.758897	1.04375	1.96527	0.377965	1.29751	0.616244	0.653512	0.844965	3.93926	0.555714	2.13262	0.772887	2.90921	67.9881	1.00083	0.570289	0.734993	3.91157	0.089663	1.1195	0.196613	1.64862	2.08044	2.07188
31	21	1.1176	92.6133	6.2691	20.2597	37.9467	4.3912	95.5174	2.106	19.0259	84.7619	72.791	7.50561	0.7416	93.4498	5.8086	19.7578	45.3152	2.9074	95.0062	2.223	22.3522	84.8669	68.7288	8.47717	0.721169	1.40928	3.1948	0.338768	1.85114	0.711629	0.396404	0.900438	3.43125	0.384825	2.71895	0.853578	2.84686	66.7185	1.02387	0.564979	0.669234	4.42122	0.047566	1.13904	0.181715	1.01215	2.08377	1.87975
32	0	1.4459	91.0673	7.4867	23.3946	9.2081	5.9071	93.2473	2.4507	25.9978	79.1476	65.7195	10.7185	0.838	91.2806	7.8814	25.2211	12.2144	5.5072	92.0242	4.0481	29.9698	77.1838	62.2591	12.3127	0.771075	2.56489	4.2218	0.535117	2.33048	1.06624	0.674848	0.811031	5.82669	0.315042	3.09144	0.783547	3.73692	59.4153	1.251	0.572081	0.411657	2.96262	0.341317	1.74356	0.429174	4.14468	1.3101	0.134273
32	6	1.4136	91.1316	7.4549	19.5939	3.967	4.3204	94.6792	2.3875	26.3128	82.0873	66.1902	8.81231	0.7704	92.3509	6.8787	21.3536	8.4867	4.1032	93.531	3.3313	28.9076	80.0562	63.0054	10.8344	0.772967	1.85927	3.64979	0.361096	2.11267	0.829476	0.640588	0.777785	5.25478	0.400173	2.71833	0.526557	3.66346	63.8305	0.994365	0.643783	0.287932	2.63957	0.341105	1.22577	0.444346	4.31948	1.41043	0.159996
32	12	0.9961	91.5981	7.4058	22.0667	7.7377	5.4311	92.797	2.2468	26.406	80.5797	64.8774	10.4571	0.7006	92.8942	6.4052	24.4676	9.841	4.9135	91.0751	3.319	30.0087	77.4485	61.1054	13.2277	0.545363	3.07169	4.21748	0.57403	1.70275	0.89118	0.4507	0.795546	5.10255	0.241107	2.43921	0.650085	3.4862	62.1466	1.31842	0.680317	0.388736	3.03141	0.361812	1.5411	0.448331	4.10776	1.23455	0.217235
33	0	1.1713	93.1432	5.6855	21.6304	45.0684	6.5557	93.0434	1.9316	22.8487	83.951	69.1604	8.51451	0.6757	94.5476	4.7767	23.8665	46.8183	6.1293	89.977	2.551	25.258	80.8137	65.4909	12.1471	0.798986	3.49107	2.53121	0.895841	0.603442	0.992946	0.372335	0.661239	3.85926	0.398335	1.91244	0.799777	2.37653	65.9604	1.63878	0.429127	0.823369	4.41974	0.11524	1.77885	0.214092	1.02097	1.34369	2.01299
33	6	1.1784	94.1944	4.6272	17.9429	46.0782	5.0914	93.8161	1.7042	21.684	85.7272	70.9875	7.68257	c)	c)	c)	c)	c)	c)	c)	c)	c)	c)	c)	c)	0.651352	3.36251	2.43415	0.698953	0.458145	0.728815	0.527041	0.363966	4.21759	0.235081	1.6099	0.543773	2.39523	70.1367	1.34235	0.306168	0.58028	3.60508	0.094805	1.48195	0.101421	0.697631	1.29503	1.62912
33	12	1.2772	92.9843	5.7385	18.6283	38.9957	5.7938	93.617	1.9731	23.5898	85.0994	69.4858	7.82755	0.7443	94.8643	4.3913	20.0361	34.4763	5.4651	91.5479	2.6272	25.6725	83.2059	64.5101	10.2009	0.822746	3.3113	2.40677	0.670873	0.482728	0.955876	0.454414	0.543324	3.84817	0.263649	1.52396	0.727677	2.76048	68.3266	1.47912	0.355865	0.645213	3.48482	0.141062	1.55379	0.183253	1.45383	1.36672	1.6973
33	18	1.996	92.3393	5.6647	25.5075	42.3199	7.9607	91.3629	2.5295	22.0986	79.4666	68.5152	10.4646	0.8476	95.165	3.9874	20.8238	42.3566	5.3002	90.9572	2.4682	25.7794	82.3761	63.107	10.9918	1.30202	4.28751	3.05551	0.983721	0.873289	1.26452	0.694009	1.08831	5.2208	0.533376	2.43513	1.09745	3.24726	59.2204	1.94523	0.523347	0.890771	4.13606	0.109579	2.05997	0.169877	1.12369	1.3409	1.73451
34	0	1.148	93.1041	5.7478	19.3463	26.4873	4.0475	95.4354	2.7529	24.1887	86.9611	67.5052	6.19065	0.9063	93.6486	5.4451	18.8901	27.6161	3.9641	94.4517	2.5877	26.8115	86.3105	63.0545	7.35965	0.607071	1.82907	2.08432	0.616022	0.732644	0.9286	0.540949	0.596487	3.08689	0.449129	1.34711	0.585014	3.98558	67.4345	0.707405	0.560257	0.691452	7.09856	0.138638	0.931379	0.222884	2.02656	1.27705	1.13865
34	6	1.6925	92.4583	5.8493	21.0254	28.03	3.9643	94.6129	2.3411	24.1688	86.1469	67.7127	6.96615	0.5716	94.272	5.1565	17.292	35.0164	3.6731	95.3386	2.4636	26.8703	88.1282	66.7578	5.98527	0.861258	2.43232	2.29169	0.654345	0.746965	0.840828	0.831205	0.655712	3.56025	0.472217	1.44866	0.541252	3.1242	65.7929	0.677168	0.525012	0.732635	7.53544	0.103089	0.951732	0.277436	2.01207	1.2921	1.16502
34	12	1.1411	94.2191	4.6398	18.3585	32.8206	3.5833	95.9763	2.1932	22.4746	88.6366	68.5332	5.53839	0.6145	93.8408	5.5447	16.9562	35.4051	3.5667	95.5496	2.4475	26.6634	88.3037	64.2419	5.84953	0.592674	1.72265	1.87746	0.539795	0.618413	0.78007	0.548427	0.399746	3.09485	0.388102	1.19509	0.504166	2.97426	70.3486	0.621443	0.465309	0.770379	7.45332	0.107145	0.930711	0.136052	1.31071	1.09779	1.17943
34	18	1.6796	90.4368	7.8835	26.4163	45.2871	6.5207	92.9668	2.6739	24.1531	82.3002	66.5355	7.81109	0.6165	94.5719	4.8116	16.3327	34.2133	3.2289	95.7312	2.4113	24.651	88.6144	65.3577	5.72839	0.937345	2.8788	2.27792	0.965972	0.459457	1.22894	0.742295	1.52474	5.09832	0.503609	2.18838	1.00683	3.22794	57.2137	1.2339	0.683258	1.10476	8.06211	0.251767	1.46146	0.224411	1.47353	1.68035	2.43439
35	0	2.5793	79.8064	17.6142	45.9614	67.8896	17.4992	88.8517	2.3336	24.6747	69.9095	68.5689	12.8068	1.8401	88.1125	10.0474	51.2276	70.804	17.5932	86.374	1.7557	24.6401	67.654	68.8656	18.1576	1.55884	4.72677	4.34123	0.797597	1.6824	1.25877	1.02049	1.14544	7.23459	0.483542	4.03852	2.02404	1.77053	32.0971	3.76402	0.844539	1.47066	6.85014	0.310836	6.12107	0.145361	1.37561	2.97965	9.71416
35	6	2.6441	82.3119	15.044	31.5635	65.3555	12.7343	92.5597	3.0754	27.3745	77.9936	68.0377	8.59734	1.5183	90.2488	8.2329	29.0811	62.3824	9.5986	91.1181	2.4564	26.1454	79.0159	66.9564	11.3994	1.59996	3.20084	2.77917	0.637964	1.11151	0.867859	1.04415	0.923821	5.23318	0.410951	2.57497	1.4005	3.01833	46.6793	3.42685	0.563587	1.63352	4.26442	0.277741	4.14868	0.303611	1.67406	2.39292	8.53724
35	12	2.6565	83.6837	13.6597	29.8277	65.1797	11.8886	93.4793	3.1591	27.0201	79.3002	67.879	8.22834	4.6285	87.5619	7.8096	35.5331	55.3428	11.1776	90.3423	2.8774	24.2032	73.9711	63.8131	13.2388	1.65797	2.46196	2.73793	0.630989	1.34041	1.05706	0.998572	0.932665	4.52619	0.45954	2.4348	1.39311	2.99871	49.8048	3.15452	0.62892	1.82898	4.20895	0.206288	3.71314	0.315578	1.38554	2.22003	7.70478
35	18	c)	c)	c)	c)	c)	c)	c)	c)	c)	c)	c)	c)	1.6818	91.2824	7.0358	27.1389	62.7428	8.302	91.92	2.2557	24.966	80.5475	66.9388	10.9278	c)	c)	c)	c)	c)	c)	c)	c)	c)	c)	c)	c)	c)	c)	c)	c)	c)	c)	c)	c)	c)	c)	c)	c)
36	0	1.4427	85.5227	13.0346	25.2712	30.3241	6.9082	93.2731	2.8429	27.4711	81.4858	67.2001	7.76355	0.9401	92.2626	6.7972	26.6385	30.2452	6.4099	89.531	2.5644	26.5747	79.6409	64.9825	12.6062	0.87475	3.20842	2.26909	0.629145	0.934218	0.722669	0.567999	0.839102	6.34849	0.408698	1.77296	0.67847	3.68971	53.1934	1.23016	0.605819	0.764225	6.18626	0.48718	2.64764	0.588557	5.14093	2.25946	3.19838
36	6	2.1022	85.9548	11.943	27.7723	30.5525	7.0165	91.9312	2.6142	27.0232	79.6171	66.0197	9.58475	2.0177	92.534	5.4483	32.8827	25.9163	7.1626	84.8179	2.1391	23.5495	73.443	62.9598	18.3999	1.47981	3.86066	2.76123	0.704897	1.39562	0.862345	0.62242	1.11634	6.08442	0.398403	1.90451	0.686527	3.26415	52.0481	1.18644	0.765206	0.831535	6.25887	0.525515	2.59081	0.64551	4.35329	2.00456	2.912
36	12	1.8146	87.0423	11.143	23.3352	49.5749	8.8804	96.027	3.7701	29.4685	85.0173	64.8202	4.97121	1.2206	91.4974	7.2821	28.362	28.0257	7.2918	88.6763	2.7469	26.0747	77.9115	63.2636	13.2932	1.13647	1.21704	1.30945	0.665314	0.679512	1.09989	0.678157	0.742308	4.0498	0.372963	1.39742	0.998674	4.54388	57.1385	2.0159	0.565059	1.64633	6.21545	0.36562	2.94993	0.537643	2.73481	1.41575	4.54595
37	0	1.633	89.5521	8.815	17.8667	16.747	4.7021	96.052	2.6089	27.2907	86.1465	66.4487	5.84906	0.7095	93.5628	5.7277	16.136	19.7938	4.0214	95.7873	3.0496	29.0208	86.0597	62.4663	6.60516	0.984309	1.09406	2.30603	0.470353	1.03684	0.941776	0.648659	0.694387	3.40373	0.452535	2.05645	0.748449	3.65009	65.7498	1.08603	0.56247	0.56994	4.32736	0.300298	0.964193	0.542144	4.3209	1.61291	0.980215
38	0	1.6213	87.2605	11.1182	23.058	51.1048	9.012	96.2583	3.4818	29.0924	85.5277	65.5291	4.61699	1.31	91.9065	6.7835	22.2407	42.5277	7.9667	95.2621	3.1296	27.3585	85.6045	63.6679	6.06203	0.965104	1.08311	1.21362	0.650136	0.547704	1.12242	0.65617	0.727574	4.24801	0.448886	1.42961	0.963958	4.14281	57.7852	2.1286	0.518155	1.48485	6.28521	0.349261	2.99884	0.453096	2.65095	1.46479	4.74982
38	6	2.8253	84.4108	12.7638	27.9479	48.0414	10.1554	95.2675	3.9244	28.2882	82.3118	63.3861	5.76789	1.2061	90.0079	8.786	23.528	50.2496	7.5487	95.6955	3.2865	28.8718	86.0871	64.4967	5.51695	1.96553	1.50039	1.36203	0.511605	1.34389	1.04999	0.8598	1.55342	3.84518	0.469959	1.98854	1.56483	4.28168	51.1281	2.27869	1.01318	1.87353	6.49188	0.369664	3.16716	0.839535	2.78466	1.62487	4.68124
38	12	2.2383	82.957	14.8047	24.2292	52.6186	8.0846	96.8328	3.8182	28.6501	86.4403	65.7508	3.72151	2.1604	91.2572	6.5824	22.9052	49.555	7.0805	94.8131	2.7916	26.9358	85.4711	64.9834	6.80281	1.43503	0.862425	0.911824	0.389135	0.664384	0.893744	0.803281	0.946175	3.30527	0.462572	1.50212	0.781454	4.0907	54.6797	1.72186	0.78953	1.78171	7.04329	0.406622	2.92058	0.579291	3.1447	2.09454	6.56304
38	18	2.129	85.2141	12.6569	27.4753	49.813	9.8593	95.4662	3.6915	28.4256	83.9614	64.589	5.29709	3.1386	90.4599	6.4014	27.04	41.594	8.5087	93.2356	2.8049	25.7133	81.5981	62.1412	9.30836	1.41243	1.44976	1.34483	0.583865	0.78702	1.13161	0.716568	1.18325	3.73169	0.546328	1.89207	0.982412	3.87273	53.2144	2.11298	0.879753	1.87234	6.91813	0.299451	3.59063	0.648714	2.88683	1.63738	5.11296
38	24	1.9494	83.2103	14.8404	26.7318	49.2701	10.0794	95.6616	3.9256	28.284	83.7912	65.5397	4.88535	3.2413	89.4795	7.2792	29.5463	43.6882	10.0174	92.793	3.2447	26.0961	80.5788	62.1036	9.09672	1.24641	1.34008	1.11732	0.652595	0.725533	1.04983	0.702971	1.06751	4.16588	0.605327	1.68444	0.970479	4.12076	51.7095	2.17751	0.809731	1.80689	6.47989	0.457192	3.53667	0.622573	3.52162	2.11739	5.90914
39	0	2.183	87.5784	10.2386	31.6727	31.9501	4.5146	91.7146	2.6495	26.929	75.8469	66.1472	13.3215	2.3851	92.4722	5.1427	36.9067	26.7307	5.1173	87.9075	2.0572	22.3325	70.4599	62.7932	19.8505	1.38637	2.76169	6.30363	0.287159	3.25617	0.712812	0.796648	1.39823	4.13009	0.433113	3.66297	0.592754	3.27281	51.8442	0.804778	0.698611	0.934929	5.62664	0.268566	1.55635	0.541721	3.70548	1.75299	2.40668
39	6	1.7169	90.5578	7.7252	33.1074	32.4404	4.6702	90.0997	2.3369	26.6345	74.427	66.5084	15.3692	2.2391	92.769	4.9919	38.0652	23.2183	4.9221	85.8596	1.9767	23.417	68.0213	60.9331	22.0974	1.10405	3.77755	7.69496	0.405219	2.78496	0.706518	0.612868	1.16397	4.474	0.398788	3.65668	0.627725	3.0473	52.4275	1.02474	0.539605	0.786362	6.11658	0.2014	1.46499	0.425823	2.70863	1.34369	1.98396
39	12	1.6051	90.7575	7.6374	33.4931	31.4944	4.9504	90.1686	2.4942	26.2369	74.1736	65.7169	15.3312	2.9866	91.8623	5.1511	35.574	21.8689	4.2381	86.4933	2.0667	20.903	70.2687	57.9868	20.5411	0.944744	3.61587	7.57334	0.417883	2.87319	0.850896	0.660369	1.35368	4.64143	0.421406	3.73164	0.4894	3.29596	51.9332	1.05144	0.629813	0.81001	6.01493	0.260895	1.68322	0.415044	2.58256	1.34371	1.82674
39	18	1.9405	87.7994	10.2601	34.5009	34.2295	4.8995	90.393	2.6872	26.9847	75.0976	65.9268	14.0191	1.5642	94.4662	3.9696	40.1605	33.7676	4.8488	85.4271	1.6655	22.3429	68.7963	65.331	23.5732	1.22201	3.72795	6.66843	0.357909	2.64699	0.617804	0.718506	1.41184	3.8613	0.41196	3.5688	0.596831	3.31162	49.7381	1.12077	0.756739	0.995041	7.1556	0.312672	1.60844	0.625329	3.21607	1.83733	2.78592
39	24	1.6971	89.3821	8.9209	34.4367	36.5158	4.6777	89.6977	2.3834	26.1418	74.6613	67.7015	15.3431	1.2019	94.2369	4.5612	33.0567	30.1958	4.3878	88.3587	1.9634	23.5524	74.9085	63.1009	17.8851	1.06292	4.26332	7.34491	0.339677	2.70845	0.686697	0.634153	1.17927	3.82984	0.389475	3.32508	0.614943	2.9801	51.177	1.01106	0.51411	0.891145	7.11245	0.258422	1.52867	0.389147	2.75828	1.74338	2.59171
40	0	1.9502	85.7722	12.2776	23.3736	47.5168	7.5506	94.1541	2.6534	26.66	82.3337	68.3261	8.00286	2.3141	91.3499	6.336	23.9515	39.9573	6.2443	92.6411	2.2359	24.5723	80.5639	66.1134	11.122	1.16206	1.94985	2.92894	0.657505	1.27865	1.18792	0.788108	0.696744	4.40472	0.320313	1.93909	0.923401	3.08165	57.3144	1.4638	0.551445	1.14983	4.23175	0.323358	2.24368	0.389858	2.87138	2.30763	4.98161
40	6	1.5375	86.1635	12.299	21.471	51.729	6.4184	94.7262	2.6313	25.0297	84.5024	69.5803	6.97223	2.626	91.3719	6.0021	27.3458	44.8476	6.895	90.3133	2.0382	23.578	77.9512	65.5013	13.7536	0.989235	1.93628	2.45578	0.490329	1.10855	0.981289	0.54823	0.797826	3.44545	0.334239	1.63917	0.703354	3.11277	60.4018	1.30763	0.602784	1.08744	4.31392	0.240876	2.04769	0.282885	2.23735	2.57297	5.44852
40	12	1.5428	87.8126	10.6446	19.5523	43.9921	5.5728	95.5667	2.751	25.7147	86.123	68.024	5.80889	1.386	92.51	6.104	20.1418	41.1589	5.2581	93.8131	2.3047	25.3238	84.595	66.375	8.55088	0.964247	1.63355	2.01419	0.391782	0.895634	0.873732	0.578598	0.847446	3.39521	0.284193	1.60377	0.610997	3.46123	63.1758	1.18069	0.708457	1.08595	4.52201	0.18319	1.83645	0.368722	2.66438	2.03705	3.94015
40	18	2.1469	81.4085	16.4445	24.3127	63.1431	5.7246	94.3478	2.8299	27.1304	83.6568	68.0075	7.1135	c)	c)	c)	c)	c)	c)	c)	c)	c)	c)	c)	c)	1.56715	1.89788	2.52867	0.424884	1.3722	0.889862	0.579805	1.13877	2.93878	0.227847	1.81071	0.584838	2.85387	55.2385	1.07402	0.737424	1.52578	5.21526	0.332042	1.68669	0.343538	1.86532	2.78261	9.08375
41	0	c)	c)	c)	c)	c)	c)	c)	c)	c)	c)	c)	c)	1.381	92.5398	6.0792	29.0398	5.8006	4.8876	87.6333	2.2469	26.08	74.1861	63.5621	17.8224	c)	c)	c)	c)	c)	c)	c)	c)	c)	c)	c)	c)	c)	c)	c)	c)	c)	c)	c)	c)	c)	c)	c)	c)
41	6	c)	c)	c)	c)	c)	c)	c)	c)	c)	c)	c)	c)	1.2085	90.7248	8.0668	17.8488	3.9857	2.8524	93.5088	2.7309	29.0083	83.1536	64.3983	9.66014	c)	c)	c)	c)	c)	c)	c)	c)	c)	c)	c)	c)	c)	c)	c)	c)	c)	c)	c)	c)	c)	c)	c)	c)
41	12	1.8251	86.3466	11.8283	27.3581	6.9139	6.015	91.1214	3.317	28.1079	77.0696	64.884	11.9012	2.3553	92.4273	5.2173	29.5545	8.4638	4.5305	88.0579	2.1606	26.1422	73.7941	60.7789	18.1755	0.9914	3.53508	4.51326	0.757009	2.13425	0.961637	0.83371	1.27367	3.3727	0.632699	2.97721	0.529775	4.61856	54.2028	1.28251	0.837527	0.476918	3.41578	0.406218	1.66279	1.09994	6.87511	1.79167	0.331694
41	18	1.711	84.8871	13.4019	23.6731	7.0313	5.1184	93.1222	3.5933	29.3101	80.0615	65.2218	9.28707	1.2997	90.9094	7.7909	19.2194	4.019	3.191	93.0177	2.8219	28.748	82.1534	64.8906	10.4338	0.957827	2.52262	3.70127	0.57854	1.72672	0.757917	0.753209	1.01523	3.31399	0.570599	2.71456	0.435941	4.98082	56.0609	1.12548	0.647367	0.549016	3.38639	0.493139	1.44702	1.2156	8.21144	1.89203	0.414835
41	24	1.8592	82.8197	15.3211	24.4213	7.4442	4.7296	93.2508	3.5944	29.6891	79.785	65.6907	9.28604	1.1263	89.1594	9.7144	16.0965	4.0766	2.5133	95.0755	2.7719	29.1636	85.242	65.9745	7.72532	1.09857	2.2383	4.08411	0.41746	1.85152	0.694649	0.760644	1.08908	3.20024	0.576614	2.66044	0.380146	4.85051	54.1631	1.05166	0.546132	0.526555	3.66215	0.458094	1.3731	1.46639	9.53464	2.17532	0.413998
42	0	2.8218	85.7344	11.4438	22.3885	34.936	5.6217	94.5396	3.0618	26.439	83.6162	66.7639	6.60901	2.2742	91.7457	5.9802	23.9941	30.2526	5.5471	91.6906	2.7158	24.4746	81.3004	61.6467	10.0824	1.67563	2.05805	1.79938	0.767599	1.00445	0.979528	1.14619	0.932719	4.38534	0.583397	1.76129	0.757318	3.54046	57.8566	1.20491	0.780801	1.12623	5.86676	0.321541	1.11034	0.533016	3.80165	2.00878	3.20755
42	6	3.0287	83.1188	13.8526	25.1107	34.4868	6.9369	93.1925	3.4654	26.1547	81.0138	65.8137	7.58075	2.6781	90.316	7.0059	23.1582	28.3806	5.2117	91.5801	2.41	22.8682	81.1506	62.314	10.5506	1.78212	2.63011	1.97643	0.924548	1.00005	1.04961	1.24655	1.18126	4.21267	0.827467	2.05351	0.865606	3.66386	53.5049	1.49937	1.02901	1.26943	5.03323	0.392302	1.42671	0.73337	4.69919	2.22139	3.4687
42	12	2.6281	84.2429	13.129	23.2722	31.1257	6.2198	94.1679	3.1443	26.8328	82.6947	66.4205	6.73835	3.5211	87.4073	9.0716	36.8353	23.0293	8.123	87.4723	2.7228	19.3658	71.884	63.6344	12.0556	1.54398	2.20132	1.78278	0.830107	0.965133	0.959007	1.08407	1.02165	4.63761	0.599848	1.96423	0.855406	3.6551	55.4896	1.30394	0.805467	1.04269	5.64316	0.355093	1.29129	0.713201	5.05554	2.11323	3.05879
42	18	2.6846	85.1084	12.207	22.8081	34.6329	5.9482	94.0035	3.1291	26.6275	83.1098	66.0866	6.9048	1.8042	92.5631	5.6327	24.1214	30.8592	6.1217	91.0407	2.286	22.6787	81.2307	62.4995	11.1053	1.65924	2.32814	1.86907	0.934858	0.801999	0.970733	1.02538	0.841241	4.38586	0.68445	1.68028	0.775798	3.63436	56.9008	1.24643	0.84211	1.00744	5.91236	0.378557	1.13459	0.568052	4.21564	1.97498	3.22356
42	24	3.3511	86.4429	10.206	22.693	32.0253	6.2233	93.4496	2.9014	26.2946	82.0332	65.0285	7.75935	2.9226	91.5897	5.4877	25.0579	21.3435	6.0556	90.1277	2.336	20.3346	79.1588	58.8859	12.0317	2.09453	2.48125	2.04081	1.0139	1.14939	1.074	1.25655	1.21967	4.78557	0.56346	1.80338	1.00305	3.59865	57.4391	1.15214	0.844164	0.853924	5.12806	0.453879	1.13654	0.550299	3.38788	1.70128	2.39952
43	0	2.6327	84.6578	12.7095	27.839	31.4291	8.4616	94.7621	3.8728	28.5754	80.3761	66.0869	7.33618	1.6811	91.1318	7.1871	27.8515	30.8824	6.5493	93.6211	2.8373	26.237	81.0952	65.0807	10.1109	1.52169	1.91605	2.74255	0.29516	1.69584	0.686564	1.11098	1.01702	4.622	0.625188	2.57421	1.04711	4.71469	50.7061	2.11118	0.521705	1.21732	5.66341	0.398926	3.02343	0.788106	5.12462	1.88167	3.00762
43	6	2.4858	84.6979	12.8163	26.0818	35.3871	7.0312	95.5806	3.2151	27.647	83.3098	66.5988	6.37236	4.6316	88.0986	7.2698	29.2524	26.5689	6.0772	94.2971	3.3613	22.8119	80.6611	54.6249	7.7431	1.44122	1.37155	2.47552	0.306135	1.53975	0.679416	1.04457	0.975984	3.702	0.429799	2.34877	0.793732	3.89815	54.2133	1.83119	0.713779	1.11834	6.66945	0.404433	2.34484	0.602215	4.48553	2.07505	3.77416
43	12	2.3868	82.4339	15.1792	27.5604	37.837	7.1354	95.6936	3.4995	27.6319	83.4534	67.0247	5.73217	2.2355	91.6664	6.0981	25.6697	32.9266	5.5445	93.7563	2.3889	25.6942	81.7819	64.774	9.88502	1.43304	1.34542	2.12337	0.241283	1.29057	0.731523	0.953801	1.07154	3.5473	0.551505	2.32164	0.703835	3.95971	51.504	1.85044	0.721469	1.25826	7.57862	0.334397	2.35492	0.749549	5.09075	2.5397	4.51614
43	18	2.7493	83.9173	13.3334	27.3245	32.9305	7.1201	95.5605	3.0194	27.8884	83.6981	65.6481	6.06394	2.2714	91.702	6.0266	28.3114	31.6357	6.423	92.5959	2.2737	24.8931	80.466	64.7297	11.1944	1.68353	1.5151	2.07239	0.276235	1.55598	0.64424	1.06577	1.15169	3.50079	0.462397	2.39622	0.849416	3.47664	53.1605	1.80417	0.9001	1.1286	7.52202	0.321065	2.40094	0.778926	4.9695	1.97306	3.5462
43	24	2.3378	85.3824	12.2798	28.2566	37.5307	8.1626	94.7921	2.6583	27.3849	82.6216	66.7595	7.16532	3.1632	91.4165	5.4202	30.7368	31.5095	6.6954	90.5318	2.3354	25.2223	77.0456	63.0127	13.7303	1.4771	1.77613	2.67053	0.303618	1.5204	0.894648	0.860698	1.16855	3.71927	0.400019	2.57631	0.76357	3.16723	53.6062	2.17843	0.687714	0.972153	6.8362	0.211296	2.82914	0.694286	4.09613	1.98168	3.68403
44	0	2.5017	87.2483	10.2501	22.09	50.4565	7.3836	93.7667	2.6901	26.0809	82.4768	67.5492	7.98887	c)	c)	c)	c)	c)	c)	c)	c)	c)	c)	c)	c)	1.53437	2.29883	2.68488	0.740465	1.22329	1.04141	0.967286	1.07207	4.42164	0.354073	1.747	0.825097	3.18215	59.5463	1.48569	0.656373	1.15786	3.11814	0.156678	2.34942	0.336681	2.18414	1.74437	4.3592
44	6	1.7771	85.5135	12.7094	22.2514	57.5092	7.1533	93.7943	2.8666	27.2337	83.423	67.4337	7.25991	c)	c)	c)	c)	c)	c)	c)	c)	c)	c)	c)	c)	1.13808	2.39917	2.23723	0.830353	0.835009	0.95815	0.638981	0.958936	3.73345	0.488229	1.6927	0.672127	3.04672	59.0333	1.38324	0.588305	1.36767	3.60408	0.270429	2.27318	0.373553	2.05879	2.10926	6.1384
44	12	2.0611	86.8498	11.0891	22.3074	56.1195	7.3004	93.523	3.0387	26.9064	82.6645	67.2012	7.91989	2.6695	91.7146	5.6159	26.1613	40.2642	5.9889	89.1689	2.2351	22.7291	78.193	60.3254	14.2583	1.38778	2.54927	2.46283	0.836607	0.961406	1.10978	0.673307	0.906178	3.92231	0.470055	1.52752	0.730974	3.31135	59.5112	1.43666	0.670206	1.49676	3.39047	0.139671	2.2264	0.437347	1.79155	1.82719	5.34087
44	18	2.0441	83.5966	14.3592	25.604	58.674	8.4836	93.0762	3.5603	27.5349	80.7302	66.937	7.90137	1.7504	90.257	7.9926	23.8795	53.8681	6.0903	90.9068	2.758	24.8864	81.1215	65.8646	11.0054	1.27631	2.7275	2.31083	0.824795	0.971585	1.06666	0.767806	1.09409	4.11463	0.717266	1.95535	0.952116	3.5273	53.5985	1.62899	0.705744	1.70808	3.77948	0.231251	2.61944	0.525136	2.19355	2.27843	6.98661
45	0	2.0045	84.4356	13.5599	16.4501	52.3882	5.1646	96.8487	3.2707	24.982	87.6566	69.4227	3.4777	1.5715	91.2267	7.2018	12.91	49.6391	3.688	96.1979	2.4222	24.2309	89.267	67.1172	4.4671	1.28568	1.23581	0.830183	0.374873	0.58619	0.450638	0.718858	0.819482	3.41653	0.460114	1.68029	0.675789	3.53232	62.9212	1.31368	0.698828	1.53076	3.06194	0.220551	1.5458	0.366541	2.21206	2.95812	5.89479
45	6	1.422	86.6839	11.8941	14.5564	52.4588	4.2298	97.3515	3.072	24.3609	89.5207	69.8901	2.95197	1.3218	92.4343	6.2439	13.1792	49.4911	3.5598	96.6192	2.2614	22.7514	89.706	68.0181	4.07433	0.949185	1.14914	0.691732	0.273388	0.425546	0.41217	0.472781	0.642764	2.85264	0.494115	1.35102	0.463925	3.48172	67.2676	1.13356	0.633018	1.34994	3.31112	0.197418	1.38355	0.283844	1.86456	2.67577	5.2403
45	12	1.7988	86.5337	11.6674	14.387	53.3774	3.9278	97.383	2.6617	23.8702	89.8147	69.5266	2.88493	2.0145	92.9808	5.0047	14.0474	45.3325	3.8492	96.0994	1.9278	20.954	88.9142	66.9831	4.92808	1.17863	1.07229	0.631485	0.317215	0.581494	0.282449	0.620186	0.836209	3.04529	0.398058	1.37302	0.555228	2.84868	67.6349	1.04324	0.650584	1.35982	3.35358	0.203402	1.20078	0.304319	1.69855	2.58282	4.99761
45	24	c)	c)	c)	c)	c)	c)	c)	c)	c)	c)	c)	c)	1.8357	92.5771	5.5872	14.9708	50.4421	4.6882	94.689	1.9993	22.3559	87.0905	67.1084	6.58529	c)	c)	c)	c)	c)	c)	c)	c)	c)	c)	c)	c)	c)	c)	c)	c)	c)	c)	c)	c)	c)	c)	c)	c)
46	0	1.673	89.2818	9.0453	17.1205	33.3125	3.9734	94.6889	2.6414	26.3632	86.6214	67.1098	6.23322	2.1179	92.5147	5.3675	22.8002	26.0677	4.8593	89.3393	2.1155	22.0628	80.9039	63.0837	12.6232	1.01705	2.51592	1.64301	0.737085	0.536219	0.80099	0.655904	0.533623	3.44073	0.38674	1.11753	0.45935	3.45884	66.6374	0.768158	0.612612	0.871088	4.59319	0.272678	0.78192	0.434489	3.02446	1.68782	2.49219
46	6	2.0742	89.7459	8.1798	17.8169	30.2788	4.1747	93.8897	2.7606	24.0961	84.9491	67.3795	7.16055	2.0371	93.043	4.9199	21.9589	29.0831	4.2757	89.828	2.1139	25.2631	81.9411	61.6283	12.2421	1.2411	2.89594	1.83278	0.760888	0.710049	0.960889	0.833133	0.860127	4.00703	0.459509	1.13274	0.568931	3.58761	65.5924	0.710758	0.81175	0.90785	4.01329	0.168582	0.745143	0.369725	2.60888	1.74414	1.95785
46	12	2.0377	89.1248	8.8375	21.1698	32.3732	4.9164	92.7436	3.0879	25.5318	82.721	64.8889	8.37477	1.7845	93.1907	5.0248	21.1287	31.6016	3.9586	90.5577	2.1345	23.215	83.1683	64.1526	11.3206	1.2111	3.50666	2.07293	0.941322	0.85219	1.00167	0.82663	0.96402	3.95817	0.493634	1.51772	0.614128	3.97516	61.7098	0.998417	0.908519	1.03529	4.65749	0.256212	0.826203	0.658605	2.54175	1.61142	2.13508
46	18	2.2319	88.0827	9.6855	20.6403	30.7197	4.7915	93.5491	3.2645	26.5122	83.6013	65.1745	7.35027	2.9302	92.0304	5.0394	23.8373	24.5172	4.604	89.781	2.1739	23.1726	80.585	58.9424	12.784	1.23157	2.91546	1.81814	0.910916	0.803469	0.902289	1.00029	0.991087	3.84594	0.558945	1.54634	0.567947	4.09581	61.3925	0.927104	0.860288	1.09619	4.79831	0.283544	0.912249	0.728934	3.11092	1.72643	2.27668
47	0	1.4243	94.7622	3.8135	25.1484	49.542	6.5987	93.2524	1.8005	20.0774	82.0397	68.7396	8.55438	c)	c)	c)	c)	c)	c)	c)	c)	c)	c)	c)	c)	0.732616	3.60572	2.69309	0.774664	0.828879	0.652031	0.691667	0.68254	7.61509	0.370668	2.57703	0.94637	2.09734	60.2723	1.32632	0.423032	0.944284	6.82223	0.043886	2.55372	0.113815	0.418878	0.924601	1.39312
48	0	2.2787	86.4809	11.2404	24.7913	36.7887	5.8876	92.1916	2.8737	25.0621	80.9451	69.5523	9.31001	1.9413	92.4321	5.6265	27.681	32.229	5.2975	87.8352	2.2682	23.4544	76.789	62.6456	15.3163	1.25628	3.55551	2.80195	0.89933	1.10756	0.945654	1.02239	0.84819	3.54751	0.622051	2.28328	0.523045	3.4053	57.5653	1.54319	0.533696	0.943127	4.70954	0.232377	1.18039	0.502089	3.32131	2.51576	3.34431
48	6	2.0683	87.1963	10.7354	22.8629	38.9639	5.1324	93.3175	2.6671	24.2758	83.6698	69.3405	7.89262	1.6785	92.5084	5.8132	26.7076	33.3542	5.2084	88.9624	2.3847	23.5555	78.5355	64.4335	13.3839	1.26064	3.07598	2.26046	0.763749	0.93568	0.856756	0.807646	0.857132	3.12254	0.50024	1.87301	0.457566	3.11966	60.5609	1.2316	0.729086	1.03133	5.38406	0.217448	1.1656	0.384055	2.75764	2.46426	3.53012
48	12	2.0153	86.7047	11.28	20.747	39.6865	4.6496	93.7312	2.4126	24.699	85.1688	69.6409	7.25748	1.4293	87.5588	11.012	25.6572	38.1461	5.1701	89.786	2.3599	23.0599	79.5146	68.182	11.2741	1.35713	2.87465	2.04463	0.676079	0.895925	0.766189	0.658169	0.958402	2.33283	0.444806	1.7007	0.498013	2.90374	62.9815	1.08528	0.667597	0.835208	4.70089	0.194441	1.00583	0.448899	2.85936	2.63309	3.77526
48	18	c)	c)	c)	c)	c)	c)	c)	c)	c)	c)	c)	c)	1.788	89.874	8.338	24.9008	41.075	5.2479	90.1548	2.649	23.5613	80.5139	66.0845	11.0994	c)	c)	c)	c)	c)	c)	c)	c)	c)	c)	c)	c)	c)	c)	c)	c)	c)	c)	c)	c)	c)	c)	c)	c)
48	24	1.5134	90.5085	7.9782	20.0617	34.9885	5.04	97.367	3.1551	29.1658	85.7081	64.7891	4.82596	2.1826	92.7468	5.0707	29.8964	31.1778	6.0332	85.5314	1.8417	22.0957	75.7641	64.1775	17.4038	0.799288	0.624005	1.93938	0.191473	1.51075	0.560359	0.714064	0.63542	5.35658	0.374885	2.31163	0.860726	4.25266	61.881	0.968354	0.492438	1.08377	5.97678	0.22915	1.9807	0.490182	2.9344	1.04055	2.28044
49	0	3.5665	88.3194	8.1141	23.4922	34.3615	6.2516	96.1539	3.3373	25.9252	81.5091	64.7095	6.59738	2.6288	92.8745	4.4967	25.8605	26.6023	4.4496	94.2109	2.3653	23.2696	80.448	58.33	11.2031	2.65222	0.600698	2.43061	0.435602	2.29697	0.833495	0.914279	1.45693	6.69046	0.432371	2.77371	1.26736	4.11301	55.5004	0.951486	0.615143	1.34965	5.1532	0.347884	2.03345	0.569457	2.60462	1.18888	1.95374
49	6	2.5302	86.9455	10.5243	27.8592	33.0585	7.211	95.8261	3.3941	28.6233	80.374	63.2913	7.26253	1.252	93.4135	5.3345	24.657	27.8975	5.0719	95.4674	2.8843	26.2222	82.9452	61.8731	8.278	1.33835	1.07315	2.60276	0.250836	2.5196	0.816188	1.19185	1.19105	5.74474	0.570033	3.65219	1.1441	4.21343	51.621	1.39872	0.862603	1.1185	6.36947	0.319914	2.6598	0.810016	3.71335	1.33922	2.55907
49	12	2.1349	87.663	10.202	28.268	35.7512	7.1321	95.2189	3.077	27.5193	80.7786	66.1238	8.0744	1.8689	92.7044	5.4266	27.1118	30.7343	5.2832	93.9593	2.8079	24.0414	80.7005	61.2483	10.2478	1.18359	1.3337	2.96955	0.380289	2.43084	0.96002	0.951355	1.02493	5.28027	0.464823	2.99502	1.14094	3.81688	52.6444	1.25056	0.600632	1.11315	7.33726	0.258763	2.52043	0.594286	3.48409	1.6169	2.83242
49	24	1.8012	88.6772	9.5216	23.3684	34.2722	5.6856	96.3068	3.1032	27.3464	84.0965	65.2702	6.26751	c)	c)	c)	c)	c)	c)	c)	c)	c)	c)	c)	c)	1.01833	1.07057	2.3651	0.248577	1.87983	0.703427	0.782906	0.843163	4.50727	0.440111	2.45053	0.852468	4.00138	58.5936	1.07322	0.735503	1.06217	6.42162	0.265388	2.16413	0.522476	3.28711	1.44786	2.56725
50	0	2.0545	90.6188	7.3267	21.0928	41.4009	6.1574	95.6816	2.805	25.2744	85.427	66.0259	5.55998	0.9152	94.3779	4.7069	23.4107	38.5124	6.4024	92.7689	2.3076	24.5685	83.1371	65.3231	9.40566	1.19451	2.04299	1.58724	0.392707	0.955857	0.581186	0.860003	0.786751	4.90316	0.40241	2.08304	0.728391	3.51275	62.3604	1.30444	0.664604	1.1685	5.23593	0.21394	2.573	0.312414	1.79191	1.31052	2.40388
50	6	c)	c)	c)	c)	c)	c)	c)	c)	c)	c)	c)	c)	1.1664	94.6365	4.1971	21.5328	33.2224	4.8612	92.9745	2.1426	24.4038	84.3392	64.0767	8.99323	c)	c)	c)	c)	c)	c)	c)	c)	c)	c)	c)	c)	c)	c)	c)	c)	c)	c)	c)	c)	c)	c)	c)	c)
50	12	1.2177	84.8514	13.9309	14.2654	41.9114	3.383	97.3127	2.8833	27.0245	89.3234	68.5662	3.1464	1.0325	93.6675	5.3001	20.0473	32.4968	4.5595	94.0818	2.4966	25.1603	85.7086	62.565	7.31229	0.672927	1.02092	0.932349	0.316292	0.395958	0.480875	0.544771	0.472745	4.05183	0.378423	0.984465	0.288318	3.6088	64.7981	0.756947	0.558663	0.905745	4.43154	0.373589	1.02809	0.479683	4.03532	2.64502	5.0476
51	0	2.4678	85.505	12.0272	15.3855	36.8626	4.0115	97.0048	2.9847	25.2394	86.9598	66.6474	3.65629	1.4037	92.6756	5.9206	16.5384	33.0249	3.89	94.8939	2.1962	23.8239	86.7807	64.186	6.6643	1.50434	0.989873	0.981601	0.300135	0.959614	0.42507	0.963471	1.13544	5.37875	0.445001	1.40485	0.636229	3.67428	62.6603	0.882971	1.03598	0.984926	3.46024	0.395322	1.18566	0.511156	3.31316	2.33805	3.57092
51	6	1.7316	83.8522	14.4163	19.4945	40.3187	4.7643	95.9378	3.6129	26.5345	85.0391	65.817	4.64441	2.0868	91.5162	6.397	19.6945	36.9883	4.1465	93.3186	2.1122	23.6794	84.3131	65.4822	8.42081	1.00512	1.51971	1.32201	0.464047	0.71054	0.628106	0.726429	0.894943	4.95646	0.6138	1.64438	0.50049	4.24639	57.8023	1.13215	1.11809	1.19883	4.94786	0.474454	1.27017	0.752017	3.80184	2.45742	4.73487
51	12	c)	c)	c)	c)	c)	c)	c)	c)	c)	c)	c)	c)	c)	c)	c)	c)	c)	c)	c)	c)	c)	c)	c)	c)	c)	c)	c)	c)	c)	c)	c)	c)	c)	c)	c)	c)	c)	c)	c)	c)	c)	c)	c)	c)	c)	c)	c)	c)
52	0	2.3472	82.3642	15.2886	25.9074	9.134	7.2309	93.6313	3.3104	28.6349	81.8737	66.172	6.80469	1.6528	88.0613	10.2858	24.5875	7.3867	6.2188	91.2966	2.6618	27.7953	81.3742	65.1329	10.1914	1.26646	2.68828	1.67723	0.814821	0.837611	0.786754	1.08073	1.0209	4.91887	0.552396	1.95897	0.754126	4.18506	51.1677	1.59129	0.755184	0.715772	6.68574	0.467333	2.00868	1.13639	9.27927	2.25395	0.870378
53	0	1.6625	90.4757	7.8618	37.7592	55.1368	13.3837	91.7239	3.2375	27.5032	74.6004	64.6586	12.1467	1.1976	93.4452	5.3572	32.4229	54.5339	9.1089	91.097	2.8234	26.7066	77.0848	63.5875	13.6272	0.992656	3.18681	4.80681	0.701156	2.18519	1.2667	0.669812	1.12629	5.30405	0.648264	3.89434	1.29122	3.28233	46.4352	3.54512	0.517588	1.92772	5.56972	0.184369	5.30481	0.472663	1.30092	1.05153	3.35511
53	6	2.2619	88.997	8.7411	31.4912	53.2494	10.6741	93.5308	3.4068	27.8168	78.2642	63.4797	9.33101	3.3341	90.5241	6.1418	32.6343	42.3339	8.4232	91.1201	3.4116	22.8288	76.1837	57.1903	12.1021	1.44216	2.32509	3.72447	0.431807	1.91675	0.932899	0.819788	1.34357	4.6666	0.553837	3.20731	1.5195	3.50188	51.2828	2.67168	0.747297	2.00819	4.9669	0.22131	3.9437	0.480663	1.60308	1.03416	3.66753
53	12	1.9063	90.6886	7.4051	29.3602	55.5123	9.4341	93.5086	2.856	27.5085	79.7973	64.3619	9.63541	1.4622	93.2783	5.2595	27.2527	41.651	7.5031	93.3071	3.5219	26.0677	81.1035	57.9944	8.84373	1.18139	2.5114	3.89367	0.453324	1.72456	1.05246	0.724859	0.898419	4.57793	0.427687	2.66633	1.21267	2.97831	55.2934	2.40919	0.621547	1.7741	5.38723	0.178041	3.42799	0.299408	1.18585	1.00952	3.30333
53	18	2.1576	88.6759	9.1665	29.4143	59.6692	10.2387	94.2127	2.7999	26.3723	80.9113	66.0315	8.26864	2.7399	91.6584	5.6018	29.3246	35.4533	7.1096	92.859	2.5573	20.9321	79.8407	57.1912	10.3823	1.30411	1.97121	3.25555	0.495987	1.60687	0.939027	0.853537	1.13497	4.13914	0.382943	2.82612	1.30703	2.78749	54.3588	2.56099	0.668947	1.7953	5.3382	0.18593	3.77622	0.265576	1.16361	1.41286	4.43741
53	24	1.6183	87.7788	10.6029	23.0438	51.993	5.5977	95.3876	2.7589	27.59	84.7269	66.4046	6.66436	2.1542	92.8297	5.0161	39.0209	45.2886	9.6739	86.6574	1.9542	22.7026	71.5512	61.2376	19.1679	1.00691	1.67825	2.46055	0.348555	1.41961	0.757392	0.611399	0.825891	3.6002	0.299358	2.2337	0.754667	3.10695	60.0894	0.927173	0.651904	1.43714	5.71418	0.211836	2.12582	0.388236	2.11896	1.71919	4.56759
54	0	1.423	89.856	8.721	21.63	51.7817	5.0505	95.3901	2.6451	26.6936	84.9079	67.4363	7.04504	1.1357	93.8077	5.0567	21.0515	43.2507	4.3128	94.5845	2.2016	23.5145	85.6434	65.368	8.3913	0.935472	1.74601	2.73904	0.309526	1.52586	0.724602	0.48754	0.709771	3.55694	0.263108	2.11676	0.732696	3.27657	62.8539	0.899267	0.547929	1.21397	5.31589	0.136066	1.87208	0.290955	1.67552	1.55464	3.8337
54	6	c)	c)	c)	c)	c)	c)	c)	c)	c)	c)	c)	c)	1.6581	93.16	5.182	23.9715	40.7821	4.5462	94.0208	2.7874	24.0934	82.5167	60.8165	9.40128	c)	c)	c)	c)	c)	c)	c)	c)	c)	c)	c)	c)	c)	c)	c)	c)	c)	c)	c)	c)	c)	c)	c)	c)
54	12	2.2525	87.7598	9.9877	25.4764	52.3733	5.9241	95.5575	3.2956	26.3028	82.8637	66.423	6.66353	4.99	85.7265	9.2836	36.1417	22.9596	6.705	91.2365	3.6339	20.1363	75.2086	54.2219	9.64071	1.17643	1.40016	2.47541	0.365312	1.7077	0.714948	1.07608	1.07615	4.45468	0.611861	2.85002	0.80941	3.45011	56.6875	1.16394	0.712761	1.72244	6.12474	0.175674	2.14535	0.427363	1.7158	1.72522	4.1701
54	18	1.8378	89.7764	8.3857	21.6661	47.2685	4.9986	95.8727	2.9475	26.072	84.3457	67.0919	6.59688	1.0621	93.7598	5.178	22.0893	42.4001	4.2119	94.7651	2.5706	24.0315	83.812	63.6231	8.98429	1.11572	1.32651	2.5985	0.320804	1.69074	0.660321	0.722095	0.857154	4.06805	0.482806	2.44451	0.762587	3.59809	61.8967	1.00663	0.612641	1.21145	5.11439	0.124333	1.73724	0.314699	1.87573	1.49453	3.25776
54	24	c)	c)	c)	c)	c)	c)	c)	c)	c)	c)	c)	c)	c)	c)	c)	c)	c)	c)	c)	c)	c)	c)	c)	c)	c)	c)	c)	c)	c)	c)	c)	c)	c)	c)	c)	c)	c)	c)	c)	c)	c)	c)	c)	c)	c)	c)	c)	c)
55	0	2.0014	85.0578	12.9408	28.6874	32.7647	10.3972	91.9447	2.3041	24.1986	80.5256	70.1902	9.51123	1.744	91.7921	6.4639	30.0597	29.9214	7.8826	86.9725	1.6444	21.7374	76.5054	68.8449	16.2281	1.25175	3.41456	2.95819	0.900815	1.03682	1.20085	0.749678	0.913618	3.30643	0.400975	2.01475	0.935985	2.80219	53.6123	2.61515	0.723383	0.716469	5.03789	0.289859	3.19082	0.418336	4.11666	3.15253	3.44518
55	6	1.6117	87.0492	11.3391	26.9828	29.6737	9.8969	92.7759	2.0464	24.3326	82.5382	70.5838	8.48851	1.9166	91.736	6.3474	29.2525	24.5789	7.9058	88.0002	1.699	21.1498	77.2509	67.4675	14.8923	0.986131	3.17076	2.54093	0.98269	0.715563	1.07856	0.625555	0.650718	3.69756	0.436769	1.75463	0.854612	2.50965	56.499	2.46665	0.530282	0.616258	5.84215	0.254005	3.23264	0.410561	3.9619	2.81765	2.65968
55	12	2.2062	87.6284	10.1654	25.1796	28.9685	9.4091	93.069	2.3152	23.0905	81.9426	69.7369	7.99786	1.1856	87.49	11.3244	24.6946	27.3987	8.1331	91.686	2.2178	23.1776	82.6073	69.4315	9.42419	1.19435	3.0928	2.04247	0.985303	0.760551	1.11674	1.01183	0.831619	5.25276	0.551613	1.63189	0.912703	2.80777	56.5907	2.41293	0.764965	0.698212	5.12299	0.159849	2.81739	0.336172	3.52794	2.43171	2.21278
55	18	2.2598	88.1529	9.5873	25.505	28.6947	9.3738	92.9039	2.129	23.7464	81.6557	68.562	8.53951	2.3738	91.8084	5.8178	29.9987	27.4483	7.8142	86.7036	1.7373	21.7075	76.7291	66.7347	15.7081	1.37998	3.19455	2.45147	0.871303	0.926819	1.09537	0.879826	0.832279	5.16822	0.430776	1.78017	0.935352	2.79058	56.7753	2.36257	0.737089	0.532266	5.00713	0.313352	2.99866	0.375766	3.17517	2.2349	2.06278
55	24	1.8226	87.0309	11.1466	28.8982	35.3677	8.9932	91.8514	2.4053	23.254	81.4911	71.1246	9.02891	1.4093	92.6001	5.9907	32.9662	30.4658	7.4952	83.2359	1.5051	20.3556	73.826	70.5381	19.1034	0.951743	4.15876	2.30215	0.935759	0.67947	0.952779	0.870834	0.739598	3.78355	0.474394	1.92251	0.853701	2.93093	54.3123	2.19856	0.612073	0.781427	7.11887	0.201997	2.88606	0.359656	3.10115	2.92941	3.22372
56	0	2.4408	86.1341	11.4251	32.4263	60.1225	11.6658	91.0811	2.6007	24.1329	76.9016	68.4675	10.54	1.5548	89.8222	8.623	33.0871	62.0179	10.0412	88.428	2.1757	24.3748	76.1867	68.4239	14.0376	1.42893	3.672	2.96097	1.22856	1.08838	1.59013	1.01186	1.0122	6.21775	0.581059	2.90062	1.42501	2.62394	47.9374	2.09435	0.781085	1.2751	5.81651	0.16796	3.71019	0.229598	1.14952	2.22788	5.63098
57	0	3.1248	87.2614	9.6138	27.9388	40.5208	6.2614	92.1285	3.0957	25.2347	79.2622	66.9374	9.2858	3.3919	90.7493	5.8588	28.9076	23.1474	5.3039	89.5954	2.5267	23.8143	77.1517	55.9341	13.2521	1.93718	3.80471	3.03557	0.594397	1.03003	0.821098	1.18766	1.08272	5.70909	0.603786	2.52187	0.915304	3.64797	52.6093	1.38506	0.716839	1.15099	6.60163	0.177569	1.74791	0.438435	2.62979	1.75556	2.90451
57	6	2.0738	88.3265	9.5996	25.366	34.9427	5.9911	93.1233	3.2324	27.5706	80.9008	66.0705	8.16657	c)	c)	c)	c)	c)	c)	c)	c)	c)	c)	c)	c)	1.13065	3.18933	2.5902	0.743471	0.829492	0.814072	0.943179	0.878038	5.97755	0.530682	2.24797	0.792915	3.95591	55.1953	1.26891	0.622846	1.22347	6.41691	0.275024	1.67234	0.476561	3.3463	1.52454	2.722
57	12	1.6017	88.4907	9.9076	26.1656	30.2606	6.1411	93.3431	2.8309	28.087	82.2387	66.7366	7.92875	c)	c)	c)	c)	c)	c)	c)	c)	c)	c)	c)	c)	0.83834	3.20021	2.61499	0.706265	0.701412	0.705871	0.763349	0.647593	5.19469	0.428973	2.16514	0.761955	3.55617	55.8238	1.3683	0.484603	1.02497	7.69848	0.268566	1.89192	0.523354	4.06293	1.57006	2.42453
57	18	2.0068	88.0879	9.9053	26.2254	36.7516	5.4511	92.523	2.8108	26.4517	81.341	66.5123	8.88533	0.9521	90.8164	8.2315	21.5907	28.8218	3.911	93.0572	2.6439	26.2183	84.0264	65.6871	8.27325	1.24089	3.62177	2.90687	0.736485	0.879411	0.740796	0.765926	0.808575	5.07105	0.444955	1.96744	0.63749	3.42542	55.8526	1.22048	0.673179	1.0816	7.22648	0.20521	1.4665	0.504056	3.23915	1.64334	2.79437
57	24	1.7718	90.0375	8.1907	18.8435	26.781	5.5784	95.9878	2.7618	27.6196	87.2674	65.5702	5.10759	2.1755	92.3748	5.4497	32.0375	26.7795	5.8801	88.0729	2.3999	21.9736	76.8298	59.8921	13.9118	0.864803	1.67784	1.61836	0.425335	0.728279	0.657765	0.906993	0.742436	3.5826	0.42872	1.45561	0.542411	3.78464	65.1617	0.988077	0.55616	0.759938	5.07475	0.157505	2.40909	0.572188	3.44029	1.27097	1.53544
58	0	1.5932	89.9518	8.455	16.8373	25.2897	4.693	95.2734	2.5455	27.1472	86.4876	67.4797	6.0644	1.2548	93.0278	5.7174	23.1564	25.6489	6.6391	91.1836	2.0784	26.4268	82.5019	66.7742	11.2088	1.06246	1.9891	2.03408	0.522171	0.809529	0.709518	0.530762	0.737165	3.90993	0.239257	1.11576	0.841744	3.68712	66.3675	0.757091	0.481803	0.653076	4.18782	0.20086	1.39087	0.388656	3.72134	1.52409	1.69329
58	6	c)	c)	c)	c)	c)	c)	c)	c)	c)	c)	c)	c)	1.1958	93.3414	5.4628	22.5296	28.8534	6.1701	91.8364	2.2573	26.245	83.1409	66.4036	10.3298	c)	c)	c)	c)	c)	c)	c)	c)	c)	c)	c)	c)	c)	c)	c)	c)	c)	c)	c)	c)	c)	c)	c)	c)
58	12	1.9639	84.5659	13.4701	23.5857	26.6799	6.417	94.4108	3.2728	27.8204	83.6001	66.292	6.47092	1.047	93.1768	5.7763	27.2739	25.5027	8.003	88.7089	2.2011	25.5793	79.1544	65.986	13.7759	1.03345	2.30504	1.83784	0.694421	0.905707	0.72791	0.930487	0.888451	4.07657	0.556462	1.79695	0.592468	4.20226	55.7491	1.34932	0.768395	0.776681	6.04421	0.351769	2.06248	0.847892	5.67213	2.23613	2.68371
58	18	2.6022	85.4284	11.9695	22.8185	27.2353	5.874	94.5499	3.3748	25.6932	83.003	65.5818	6.85943	c)	c)	c)	c)	c)	c)	c)	c)	c)	c)	c)	c)	1.43654	2.3409	1.82464	0.423698	1.22541	1.0448	1.16564	0.91324	4.26218	0.565385	2.15484	0.529365	4.27321	56.8701	1.13069	1.12437	0.927439	5.0529	0.349095	1.88953	0.692635	4.44722	2.09623	2.40506
58	24	1.5612	89.0606	9.3782	22.4406	30.0395	5.8444	93.5244	2.7074	25.651	84.4652	67.7418	7.36144	1.5605	93.1062	5.3333	25.7669	24.7379	6.9729	89.1723	2.143	23.2134	80.3654	62.5472	12.426	0.93564	3.41214	1.81779	0.673805	0.68033	0.777378	0.625517	0.767423	3.50463	0.435091	1.68843	0.56632	3.56515	61.4388	1.16351	0.640269	0.822242	5.72354	0.231266	2.02406	0.491294	3.30992	1.88832	2.24707
59	0	1.8642	90.2916	7.8441	14.8829	35.9944	4.3909	97.158	3.5707	29.5595	87.3252	63.3615	4.19983	2.2228	91.2707	6.5065	18.9299	31.587	4.8084	95.3536	3.8478	28.416	83.7042	58.8961	6.45046	1.18743	0.866043	1.38836	0.317948	0.905849	0.721631	0.676791	0.654279	3.29119	0.476213	1.78742	0.713296	4.75142	68.0977	1.11843	0.636366	1.22042	2.88811	0.200589	1.09335	0.524089	2.67406	0.985594	2.22856
59	6	c)	c)	c)	c)	c)	c)	c)	c)	c)	c)	c)	c)	3.5864	91.4929	4.9207	19.3789	25.0792	4.4199	94.7882	2.8904	22.0586	83.3933	57.6014	7.40819	c)	c)	c)	c)	c)	c)	c)	c)	c)	c)	c)	c)	c)	c)	c)	c)	c)	c)	c)	c)	c)	c)	c)	c)
59	12	c)	c)	c)	c)	c)	c)	c)	c)	c)	c)	c)	c)	c)	c)	c)	c)	c)	c)	c)	c)	c)	c)	c)	c)	c)	c)	c)	c)	c)	c)	c)	c)	c)	c)	c)	c)	c)	c)	c)	c)	c)	c)	c)	c)	c)	c)	c)	c)
60	0	1.8109	85.7899	12.3993	25.7961	56.014	6.2153	89.4533	2.7305	26.3155	79.1211	69.1633	11.5744	1.3032	90.2281	8.4687	31.2107	47.1966	7.2679	85.243	2.7427	26.6183	74.4149	64.9946	16.5941	1.03964	5.60786	3.08917	1.10334	0.926651	0.847393	0.771211	0.737017	3.67303	0.344656	1.50935	0.595063	3.07607	56.3152	1.13116	0.537674	1.26419	3.91452	0.231798	1.65515	0.29506	1.86899	2.52043	6.04349
60	6	1.8778	87.336	10.7863	21.7374	48.4692	5.6288	91.7115	2.9689	26.8374	81.6846	67.815	9.26406	1.1877	91.4704	7.3419	28.6941	45.6272	6.9607	85.9454	2.7234	24.8568	76.1239	65.6955	15.6631	0.944666	4.39111	2.44739	0.898289	0.674903	0.852363	0.933109	0.599089	4.29089	0.396263	1.40969	0.501388	3.7021	59.857	1.08055	0.600337	1.08747	3.56403	0.251217	1.58342	0.366173	2.29541	2.04512	4.49367
60	12	1.0732	87.5736	11.3532	18.6741	52.8233	4.2247	93.3479	2.2671	25.8538	86.2418	69.8468	7.16289	c)	c)	c)	c)	c)	c)	c)	c)	c)	c)	c)	c)	0.656396	3.76925	1.89817	0.575988	0.461722	0.457755	0.416834	0.604474	2.74067	0.265865	1.0284	0.362676	2.81428	65.3024	0.798437	0.451859	0.89064	4.09804	0.219491	1.50485	0.268936	1.97023	2.44554	5.23386
61	0	1.5437	88.564	9.8924	28.8071	42.7473	10.6514	89.3827	2.4604	26.4281	76.5021	67.1506	12.7618	1.512	91.4761	7.0119	30.0518	36.155	7.4968	85.4286	2.3977	25.0735	73.8878	65.9897	17.7436	0.854843	4.79271	3.80035	1.59824	1.04454	1.52599	0.68883	0.697876	6.08105	0.413059	1.86989	1.18062	3.03799	52.7516	1.49699	0.573501	0.907037	3.73457	0.324261	3.63143	0.366668	2.64762	1.7516	3.4508
61	6	2.3926	88.2537	9.3538	28.1349	39.5405	9.4928	89.2376	2.8498	27.2489	75.1084	65.9891	12.8028	c)	c)	c)	c)	c)	c)	c)	c)	c)	c)	c)	c)	1.18114	4.68783	3.60488	1.73429	1.25453	1.52124	1.21146	1.02614	7.42363	0.571503	1.88173	1.13449	3.51624	51.3492	1.2622	0.535464	0.942445	3.61782	0.427242	2.72551	0.46884	2.57651	1.64718	2.89342
61	12	1.8783	86.7285	11.3932	27.8311	48.7447	9.7404	90.8426	2.8544	26.8725	77.9472	66.8712	10.7754	1.6887	91.9594	6.352	30.7975	45.5364	8.7001	86.4077	2.1115	24.6993	74.2897	65.6292	17.1759	1.05133	3.88847	3.07508	1.42246	1.07067	1.31876	0.826962	0.868551	6.02954	0.558055	1.82099	1.02849	3.26309	52.2699	1.44445	0.629278	1.13002	4.30645	0.345269	3.23357	0.364509	2.60156	1.899	4.52897
62	0	1.6781	89.9647	8.3572	23.15	42.0574	6.6187	95.2594	2.8206	27.4118	83.2398	65.8413	6.87337	1.5933	92.6593	5.7475	27.9922	37.5252	7.6725	91.9449	2.7744	23.4313	79.0939	61.1645	11.3168	0.972315	1.76788	2.37269	0.441196	1.43541	0.856197	0.705808	0.882602	4.99765	0.371172	2.55302	0.982052	3.58675	59.5714	1.54812	0.620908	1.11722	5.35443	0.207552	2.1269	0.355727	2.36456	1.29364	2.95625
62	6	2.0507	90.3883	7.561	27.417	49.0293	7.431	93.5992	2.5796	28.0889	80.6313	67.2693	9.14683	0.9237	94.3861	4.6903	24.0915	39.4742	6.0594	93.7271	2.4585	26.6687	82.861	63.0577	8.6846	1.11856	2.78002	3.45936	0.54	1.42098	0.946477	0.932134	0.525212	5.4635	0.4219	2.83289	0.87088	3.08039	56.1918	1.94284	0.329525	1.16094	6.33455	0.17469	2.41659	0.243595	1.83388	1.2722	3.10024
62	12	3.0293	86.9474	10.0233	32.952	41.3862	9.8168	91.8928	2.9329	26.352	76.8582	64.0076	10.8238	2.1699	91.5754	6.2547	24.142	34.6991	6.3919	93.7064	3.5574	25.666	79.7464	61.4238	9.12589	2.06714	3.34678	3.46053	0.558226	2.08275	1.37549	0.962143	1.45193	5.01099	0.446104	3.16098	1.32966	3.28215	48.6737	2.09501	1.1287	1.37186	6.12421	0.145486	3.17704	0.612507	2.50944	1.47888	3.26053
62	18	3.9865	89.0358	6.9776	27.2181	41.2246	6.5244	91.5119	2.0126	23.9224	79.849	65.1839	11.1356	c)	c)	c)	c)	c)	c)	c)	c)	c)	c)	c)	c)	3.22139	4.31596	3.35198	0.626391	2.07651	0.764759	0.765138	1.11349	3.93652	0.411041	2.16486	1.06865	2.42097	57.3758	1.33361	0.859392	0.751801	5.30781	0.217305	2.01566	0.316013	1.40172	1.30671	2.30782
63	0	1.242	87.7748	10.9831	14.8166	39.2013	4.7147	96.6915	3.2209	27.9312	86.7008	67.0627	4.43303	1.477	92.282	6.2411	18.39	33.386	4.8972	94.4203	3.1713	26.1123	83.4756	63.95	7.80786	0.719409	1.1948	1.63056	0.325302	0.65798	0.624389	0.522635	0.512924	4.67664	0.393387	1.36537	0.753624	4.23708	65.1022	1.12439	0.519628	1.02383	2.84176	0.274649	1.31059	0.512815	3.52606	1.84445	3.56313
63	6	1.7953	86.6629	11.5418	21.3521	39.5808	6.9566	94.6387	2.9379	27.0092	82.6521	67.1926	7.216	1.2499	90.903	7.8471	25.6474	37.6358	7.3572	91.2187	2.8198	26.0343	79.3016	66.0502	11.7539	1.06301	1.86315	2.61466	0.448622	1.30082	0.988753	0.732315	1.0656	4.61306	0.472806	1.95333	1.02075	3.65534	58.8694	1.41875	0.68711	0.963988	3.26202	0.286564	2.15188	0.581533	3.25575	2.16248	3.7963
64	0	1.7354	88.5076	9.757	23.6156	48.9052	8.8525	95.5648	2.6085	26.9816	83.7133	66.52	6.01048	0.9499	91.3306	7.7195	25.9252	39.9336	8.1279	92.7519	3.0262	27.8454	81.6663	61.919	9.36172	0.91216	1.72276	2.0203	0.525457	0.985024	0.756944	0.823212	0.577333	6.56681	0.360808	1.8795	1.24538	3.11991	56.674	1.56167	0.614628	1.13681	5.62929	0.257153	3.74568	0.302545	2.19592	1.61507	3.87224
64	6	3.4212	88.4983	8.0805	28.0446	36.5272	9.2214	94.255	3.431	22.1937	79.3335	61.8906	7.86589	0.787	93.6577	5.5553	22.7207	38.3139	6.7636	93.0016	2.607	23.6236	83.7664	64.739	8.41586	2.18529	1.89809	1.79225	0.937143	2.49072	0.747688	1.23586	1.95814	6.22462	0.577884	2.4387	1.93678	4.19996	51.318	1.63822	1.3139	1.29498	6.14422	0.213987	2.90097	0.626724	1.5641	1.41023	1.52172
64	12	1.1637	86.4569	12.3794	23.3996	42.9251	9.6795	95.8768	3.3168	26.6694	83.3044	66.4137	4.95761	0.4528	94.0178	5.5294	22.4268	49.1579	7.0567	93.2314	2.1916	26.4331	85.4267	68.1511	8.40107	0.540998	1.70134	1.23984	0.566905	0.801796	0.647734	0.622718	0.705465	7.11036	0.586437	1.96108	1.02015	3.80523	54.2906	1.83504	0.856361	1.34352	4.54262	0.399897	4.29878	0.531674	3.02138	2.2562	4.29544
65	0	2.8994	84.8895	12.2111	22.9095	19.4974	5.9122	94.7711	3.4681	26.4888	82.2033	63.9351	5.93964	2.8411	88.4791	8.6798	25.2451	19.3577	6.7779	92.605	3.6073	23.9977	78.9592	60.0878	8.68056	1.70818	1.81969	1.83717	0.303527	1.20413	0.775118	1.19122	2.01891	5.61168	0.640024	2.25626	1.18177	4.36442	54.2839	0.738989	1.31447	0.883725	4.95082	0.355808	2.01942	0.965262	5.32052	1.87418	1.61821
65	6	2.1347	86.4306	11.4347	18.7736	16.9192	4.3238	96.1236	3.2707	27.9513	85.4057	65.8297	4.88826	1.579	90.7982	7.6228	19.745	18.0122	4.2928	94.5111	3.1287	27.3626	84.3049	63.3324	6.9499	1.2707	1.6416	1.67112	0.279453	0.932307	0.363782	0.863961	0.823788	5.57264	0.438216	1.58577	0.517927	4.49755	59.6164	0.859415	0.659523	0.717931	5.19623	0.472082	1.71651	0.71253	5.89985	1.75607	1.39332
65	12	1.6181	88.9046	9.4773	16.8152	15.1672	3.8947	96.5008	2.4584	27.7075	87.5913	65.3664	4.3489	c)	c)	c)	c)	c)	c)	c)	c)	c)	c)	c)	c)	0.931256	1.53064	1.56867	0.233395	0.66874	0.347447	0.686861	0.77771	5.16693	0.303377	1.47277	0.502532	3.52546	64.7602	0.771513	0.655952	0.54237	5.12515	0.370895	1.60772	0.640299	4.93101	1.44169	1.00675
66	12	2.4853	87.1381	10.3766	22.9608	41.4748	6.2802	93.115	2.175	22.14	83.5497	70.8788	7.9503	c)	c)	c)	c)	c)	c)	c)	c)	c)	c)	c)	c)	1.70801	2.93109	1.78732	1.32326	0.979573	0.929064	0.777273	0.773878	4.83502	0.355928	1.26764	0.591584	2.55911	59.1447	1.1537	0.700684	0.875475	6.15584	0.236032	1.47485	0.30267	1.99109	2.84248	3.47596
66	18	1.3483	88.075	10.5767	19.8252	49.065	4.8834	94.9626	2.1949	21.8598	87.3073	71.7741	5.68479	c)	c)	c)	c)	c)	c)	c)	c)	c)	c)	c)	c)	0.817004	2.28535	1.17938	0.926616	0.585987	0.707463	0.531302	0.562586	3.70827	0.363283	1.1454	0.409308	2.4779	64.0185	0.933474	0.665822	1.02505	6.42221	0.200917	1.32421	0.154978	1.36219	3.00334	4.34103
66	24	1.9744	86.9402	11.0853	21.3253	54.4051	5.8932	93.2908	2.1173	21.8141	85.2572	72.1388	7.27832	c)	c)	c)	c)	c)	c)	c)	c)	c)	c)	c)	c)	1.22285	3.04211	1.45221	1.26829	0.712549	0.803161	0.751554	0.789787	3.37138	0.342568	1.30411	0.519332	2.28193	62.2273	1.06954	0.649463	1.057	5.23578	0.097088	1.4632	0.169926	1.06252	3.07536	5.07692
67	0	1.8458	89.5553	8.5988	16.2146	28.5497	4.8816	96.0541	3.1548	28.4346	84.7864	66.1705	6.14984	c)	c)	c)	c)	c)	c)	c)	c)	c)	c)	c)	c)	1.20456	1.23647	2.36627	0.419508	1.24684	0.880756	0.641282	0.508494	4.89368	0.36153	1.54214	0.799009	4.51035	64.8313	1.19421	0.427034	0.778636	2.90787	0.251932	1.07829	0.490844	3.69467	1.27942	1.93164
68	0	1.5396	81.5944	16.866	26.2663	34.2583	9.3405	90.855	3.6325	30.3726	78.5545	65.8577	9.49637	0.99	88.5258	10.4842	33.3499	34.5603	10.1976	84.0304	3.1161	28.2832	72.3371	66.8438	17.2394	0.874507	4.18798	2.28502	1.26402	0.628493	1.13085	0.665082	0.603809	4.72394	0.457531	1.60052	0.954846	4.43795	50.0458	1.7354	0.51888	1.03241	3.96958	0.525679	2.53623	0.933115	6.90841	2.20191	4.80053
68	6	2.2572	81.8534	15.8894	43.6785	45.2817	12.5582	80.6429	3.1659	29.1149	63.679	65.9074	20.0938	1.6033	89.2383	9.1584	47.7221	42.2004	11.589	73.5044	2.8848	29.3291	59.0031	65.4205	29.0962	1.71349	9.94847	5.37539	1.64709	1.45756	1.6653	0.543707	1.45702	5.80917	0.593128	2.6023	1.42668	3.33404	35.5312	2.20116	0.501753	1.25569	4.21017	0.476914	3.33905	0.943448	4.38317	2.38912	5.47365
69	0	2.0761	87.0415	10.8825	33.6475	41.4437	8.5078	86.0005	2.5512	26.0168	73.9086	68.131	15.0374	1.4765	91.9328	6.5907	32.822	39.3996	7.0739	83.2368	2.1018	24.1383	74.0535	66.9966	18.7796	1.35005	7.99474	3.61072	1.39513	0.908704	1.12812	0.726026	0.852239	4.70093	0.297237	2.30318	0.605692	3.20194	49.2456	2.14546	0.60329	0.942012	5.57882	0.319716	2.13094	0.427965	2.74097	2.28042	3.67438
69	6	3.0078	89.5166	7.4757	28.921	40.4506	6.1214	88.1741	1.717	22.9438	78.0252	68.567	13.1973	c)	c)	c)	c)	c)	c)	c)	c)	c)	c)	c)	c)	1.94899	7.30738	3.07506	0.904778	1.0865	0.823557	1.05877	0.849406	4.44536	0.271488	2.01693	0.646579	2.10294	56.4326	1.64371	0.685061	0.699646	5.74965	0.2125	1.46101	0.2129	1.54748	1.79379	2.44558
70	0	1.8064	89.7462	8.4474	27.819	44.3435	11.1079	91.4923	3.1215	24.7449	78.6797	67.0077	11.0788	1.5519	92.6527	5.7954	27.1813	41.6514	8.8898	90.6571	2.8858	25.3114	78.3998	62.0946	12.7485	0.736191	2.5826	2.52858	2.50457	2.03031	1.43275	1.0702	1.13503	3.80651	0.643066	1.8003	1.70728	3.33719	55.9288	1.41572	0.659869	1.62262	4.36234	0.225651	2.90858	0.40683	1.76827	1.6409	2.93908
70	6	1.7248	91.3341	6.9411	22.2958	45.7314	8.3722	94.2164	2.8352	25.4348	81.5195	64.4403	8.13005	1.8408	92.9693	5.1898	30.0208	44.8071	9.5822	88.6025	2.8868	24.6736	75.5262	64.048	15.4383	1.07458	1.99775	2.23115	1.05479	1.49471	1.35165	0.650224	0.87689	6.17739	0.443403	2.12827	1.48308	3.28034	60.0297	1.20985	0.760294	1.45518	3.57267	0.199946	2.5473	0.292655	1.45115	1.0628	2.51293
70	12	2.7372	88.2768	8.986	25.9113	43.8839	9.4196	92.4635	3.1536	26.1065	79.133	65.8349	9.92663	1.7205	92.8912	5.3884	29.7487	39.9828	9.4537	88.5772	2.5644	22.9863	76.0478	63.7255	15.3963	1.47606	2.83674	2.27746	1.62101	1.87599	1.31544	1.26114	0.797624	4.62409	0.839565	2.09733	1.79615	3.2109	55.7719	1.2657	0.665298	1.51727	4.11256	0.423682	2.317	0.411682	1.90002	1.64194	3.15977
70	18	1.3803	91.1728	7.4468	20.0833	55.6529	7.1803	94.0872	2.8598	26.6369	83.661	66.92	7.78904	1.389	92.6292	5.9818	24.7221	46.6469	8.082	90.8676	2.8783	26.2607	79.7127	64.4408	11.6426	0.914926	2.24972	2.33239	1.05895	0.915595	1.23239	0.465417	0.599566	4.16047	0.46879	1.53842	1.25655	3.3117	64.1336	0.976774	0.441904	1.43428	3.48177	0.181939	2.02185	0.191331	1.25138	1.2359	3.40657
70	24	1.3027	92.7886	5.9088	19.3894	57.9227	6.4479	94.6152	2.8304	25.6204	81.8926	66.1469	7.59739	1.7514	91.8099	6.4387	25.4653	46.4022	8.3082	91.0122	2.5688	25.3675	79.9051	61.083	11.4911	0.744891	1.94665	2.32372	1.01311	1.20913	1.10478	0.557772	0.644933	8.14324	0.385331	1.89505	1.16878	3.27324	62.2121	0.918652	0.445513	1.59394	3.17826	0.193978	1.77764	0.157029	0.707814	0.981912	2.77065
71	0	2.3095	87.6826	10.0079	25.6021	40.2098	6.848	92.0253	2.6616	24.6664	80.8106	67.6145	9.98668	0.5401	90.6491	8.8108	27.9308	39.7428	7.891	88.7092	2.7898	25.5848	78.8134	64.0341	13.3009	1.54764	3.27907	2.88017	1.20564	1.38079	1.24101	0.761835	0.894252	4.0766	0.423163	1.73694	0.880455	3.17972	57.0972	0.999178	0.765867	1.06459	5.66559	0.259466	1.67817	0.426451	2.4515	2.08048	3.1537
71	6	1.6074	88.3989	9.9937	22.5183	40.4295	6.1626	92.8426	2.9354	26.1818	82.4455	68.1781	8.82489	1.3247	91.7232	6.9521	30.6515	38.2132	8.8977	85.5753	2.569	24.5347	75.1305	66.2433	16.8558	0.995728	3.03509	2.54221	1.13389	0.933323	1.18039	0.611651	0.593523	4.4285	0.372518	1.29291	0.599538	3.87211	59.5928	0.909363	0.499934	0.94513	5.34308	0.326884	1.62449	0.32329	2.82771	1.97549	3.30393
72	0	2.7164	88.168	9.1156	19.4503	42.3283	4.8502	95.7812	2.7443	26.6354	86.6184	65.1035	5.16678	4.4944	84.7809	10.7246	38.4218	36.2235	9.885	88.2163	2.9521	22.7407	71.1448	58.9324	13.7471	1.55293	1.73992	1.73143	0.384289	0.763021	0.54812	1.16345	0.911356	3.72485	0.304062	1.64425	0.568788	3.46433	63.2611	1.27045	0.817562	1.07084	5.27649	0.258763	1.50472	0.387282	2.43194	1.36156	3.16779
72	6	1.9392	86.1484	11.9124	22.7538	54.7602	5.614	94.9255	3.0618	27.8093	84.7604	66.8662	6.10586	2.3588	88.4884	9.1528	31.8825	47.1998	8.8582	89.638	3.2904	25.6069	77.1745	65.2734	12.1327	1.06508	2.25874	1.97434	0.50498	0.723193	0.644607	0.874098	0.596796	4.17713	0.360595	1.7213	0.584119	3.46402	58.321	1.33037	0.556158	1.45074	6.26409	0.335906	1.77231	0.379911	2.21992	1.89726	5.5147
72	12	4.2686	85.6002	10.1312	25.2733	49.4427	5.1366	93.0786	2.5027	24.7519	81.5494	65.5762	8.57842	2.4983	89.321	8.1807	29.2397	49.0793	6.9629	90.6361	2.6608	24.064	79.3355	65.9106	11.535	2.44572	3.11755	2.61804	0.635911	1.63334	0.573578	1.82284	1.15093	4.66334	0.391952	1.98127	0.948022	2.56548	55.7894	1.01057	0.862279	1.32721	5.96478	0.481795	1.22887	0.35132	1.76451	1.66216	3.9777
72	18	3.3399	87.3172	9.3429	20.6051	53.1131	4.4444	95.606	2.7871	26.9215	85.1613	67.2036	5.20235	1.6129	90.0827	8.3044	23.5747	52.1521	6.4115	92.6997	3.1686	27.0325	82.4743	62.3169	8.34993	1.71622	2.02011	1.49238	0.427279	0.677449	0.585132	1.62367	0.701148	5.58642	0.345816	2.31733	0.54539	3.24068	59.9529	1.14545	0.466429	1.28065	5.82163	0.290967	1.17744	0.355581	1.63723	1.6304	4.17254
72	24	c)	c)	c)	c)	c)	c)	c)	c)	c)	c)	c)	c)	1.2292	90.335	8.4358	23.8033	50.9614	6.4685	90.5146	2.3888	26.2442	81.1615	67.2378	10.7641	c)	c)	c)	c)	c)	c)	c)	c)	c)	c)	c)	c)	c)	c)	c)	c)	c)	c)	c)	c)	c)	c)	c)	c)
73	0	1.4479	89.1662	9.3859	23.9084	44.1529	5.4479	93.08	2.8357	26.2774	81.8958	67.3848	9.20876	1.3249	91.9664	6.7086	29.5847	39.1108	8.1367	89.1197	2.5669	25.0173	76.9323	63.8681	14.1152	1.05428	2.89802	3.22733	0.772537	1.32704	0.983831	0.393648	0.788409	4.1919	0.437471	1.77236	0.663938	3.49955	59.4926	0.957245	0.556323	1.11988	5.55391	0.302195	1.48014	0.336389	2.32134	1.72551	3.44603
73	6	1.4825	88.5318	9.9857	27.7277	40.1901	6.2886	91.0531	2.9634	26.1166	78.4251	65.9624	11.3599	1.1346	93.3119	5.5535	31.2475	36.2948	7.6053	87.4268	2.8757	25.8783	74.0039	63.4885	16.163	1.03965	4.30882	3.80056	0.74731	1.44789	1.05531	0.442868	0.873652	4.47914	0.526337	2.31019	0.839805	3.47887	55.1862	1.20525	0.814959	1.2419	5.31084	0.270961	1.71974	0.451299	2.71722	1.71798	3.14948
73	12	1.534	88.1165	10.3495	28.9228	43.261	6.7028	89.9895	2.9969	27.5998	77.3124	66.4727	12.2935	1.0563	90.3515	8.5922	27.9084	40.6091	6.3933	89.0656	2.971	28.0757	77.4346	64.9032	13.4405	1.09413	4.97547	4.17396	0.881524	1.26159	1.00093	0.439832	0.752878	4.39913	0.453585	2.19993	0.96163	3.73508	53.5349	1.34752	0.555513	1.09278	5.63095	0.321862	1.71468	0.426577	2.90533	1.66293	3.6506
73	18	2.6467	88.9088	8.4446	28.0565	37.2432	5.9442	90.8007	2.4248	26.1257	78.2823	63.8753	11.8396	4.4053	82.3987	13.196	37.5475	38.1788	9.1041	87.1966	3.7994	27.1334	69.8529	56.5222	13.5433	1.8334	4.31242	4.17496	0.656287	1.76834	0.927584	0.813263	1.31805	4.01113	0.471368	2.63859	0.977412	2.86259	56.1129	1.2104	0.877695	0.977706	4.97581	0.304372	1.5132	0.537057	2.29494	1.28549	2.39815
73	24	1.9008	86.7863	11.3129	31.9556	38.2756	7.136	89.6058	3.186	27.5716	74.835	64.3588	13.4835	0.9952	90.6438	8.361	30.573	39.9891	6.8304	87.0809	2.8731	28.2463	74.4366	65.3845	16.1838	1.43578	4.62983	4.41229	0.851853	2.2199	1.36961	0.465067	1.29616	4.32108	0.589466	2.74081	0.909709	3.61547	50.2069	1.32523	0.97997	1.32511	5.23612	0.329086	1.73669	0.660918	3.28598	1.72686	3.34025
74	0	1.7371	86.6389	11.624	20.5411	51.1241	8.5639	94.6971	2.6837	26.1869	83.7288	68.0797	6.19271	1.3255	89.1999	9.4746	23.2309	51.5561	9.0544	92.9611	2.5852	26.3706	83.0482	67.7201	8.3227	1.10084	2.45402	1.65799	0.624314	0.701362	0.755025	0.63628	0.618982	6.03642	0.241462	1.43525	1.11515	3.45747	58.2333	1.71147	0.615946	0.951264	3.43174	0.36749	3.21368	0.287907	2.22752	2.18248	5.12434
74	6	1.5014	86.7977	11.701	20.5585	45.4495	8.6368	93.2263	2.5696	27.0944	83.2379	68.3868	7.39438	0.9196	89.5941	9.4864	22.6138	45.3316	7.5868	90.2082	2.3477	27.5497	81.4851	68.4872	10.678	1.05168	3.58422	1.73042	0.835827	0.497122	0.746798	0.449674	0.441522	5.31156	0.190504	1.11457	1.32457	3.43405	58.8832	1.46596	0.466626	0.836198	3.27776	0.338288	3.12337	0.33764	3.06345	2.17693	4.57275
74	12	2.448	86.1379	11.4141	26.7993	47.7736	11.0608	90.7303	2.8464	27.4895	78.5118	66.8152	10.1512	1.5958	89.8617	8.5425	25.4008	44.8696	8.3345	88.5347	2.3568	27.5445	78.8443	66.7841	12.6332	1.59728	4.7641	2.21097	1.27737	0.914501	0.984256	0.850731	0.691305	5.83116	0.264813	1.39975	1.63444	3.47151	52.1164	1.99131	0.511227	1.16737	3.77845	0.452143	3.64018	0.390116	2.74076	1.86692	4.51476
74	18	1.7668	85.2643	12.9689	30.7566	56.5653	11.2052	90.1984	2.7071	26.2419	79.4467	68.7251	10.6267	2.0276	90.7255	7.2469	33.9268	45.3902	8.6023	83.2673	2.5717	24.5281	73.6437	63.53	17.9317	1.20006	5.14055	2.31398	1.09977	1.00883	1.06357	0.566779	0.856329	3.02054	0.354847	1.64256	1.35607	2.92435	51.7389	1.949	0.633788	1.33725	5.37205	0.226386	4.08567	0.36278	1.86693	2.54311	6.35239
75	0	2.8681	85.6908	11.4411	41.4599	56.0798	9.7185	80.5808	2.4526	24.2229	65.5254	68.5702	20.7354	2.0585	90.0229	7.9186	42.745	51.6727	10.492	79.1634	2.3544	24.228	65.5278	65.3957	23.184	1.89656	11.0109	5.06788	1.8906	1.41899	1.34709	0.97158	1.06299	6.19303	0.660822	2.79528	0.889738	2.33807	40.7427	1.80716	0.643826	1.20436	4.86798	0.304979	2.39327	0.218165	1.6211	2.23687	5.11858
75	6	4.2696	86.1751	9.5553	53.4816	50.2623	8.7088	66.8643	1.6125	23.2818	54.2194	65.6572	32.4171	c)	c)	c)	c)	c)	c)	c)	c)	c)	c)	c)	c)	3.0943	22.4365	4.32654	2.3586	2.13298	1.16247	1.17532	2.03021	3.6693	0.456586	3.00971	0.896049	1.51823	34.0037	1.22781	1.22831	0.804297	4.2822	0.20521	1.85992	0.45438	1.00436	1.86032	4.03201
75	12	1.7811	86.3107	11.9083	41.0257	52.5521	11.0907	82.0167	2.4661	26.3812	70.1921	67.1505	18.173	1.4628	89.5589	8.9782	42.9658	51.3521	11.82	77.6682	2.5203	25.5824	66.5801	64.437	22.9104	1.09749	10.527	3.05934	2.36827	0.936493	1.28184	0.6836	0.911307	4.66575	0.490834	2.12248	0.812559	2.44707	42.9757	1.84893	0.717367	1.31915	7.28305	0.290726	3.26086	0.368457	2.20561	2.06805	5.15404
76	0	1.9018	88.9679	9.1303	30.9579	52.4731	7.3492	91.0148	2.5555	26.0065	75.9597	67.6067	12.5889	1.4847	92.201	6.3143	31.7781	45.9966	6.9497	88.458	2.5994	25.3944	73.8984	65.2271	16.0338	1.26546	3.92627	4.67205	0.771102	2.13185	1.08759	0.636341	0.833578	5.30823	0.452446	3.6825	0.658084	2.80383	52.6551	2.11657	0.481146	1.29082	4.67275	0.226985	1.90508	0.275465	1.72197	1.6338	3.83812
76	6	1.9637	86.4478	11.5886	27.057	55.9869	6.6265	92.5057	3.0439	25.7083	79.3502	69.0099	9.52757	1.5486	92.5784	5.873	29.6522	51.2859	6.967	89.9987	2.1431	22.6648	77.1568	68.7991	13.7565	1.14705	3.11422	3.04542	1.02983	1.46761	0.870491	0.81661	0.75336	4.74409	0.676764	2.94085	0.595032	3.04925	54.6692	1.67455	0.508239	1.53675	4.72179	0.19128	1.55855	0.287657	1.8815	2.23181	5.42963
76	12	1.3465	88.7989	9.8546	24.2997	57.6736	5.3849	92.8693	2.4085	26.5666	81.4174	68.8416	9.31119	1.5841	91.9246	6.4913	31.141	47.0797	7.2931	87.5236	2.2303	25.284	74.1466	65.7383	15.8407	0.958154	3.29367	3.36671	0.682292	1.17108	0.79744	0.388303	0.547839	4.59689	0.416425	2.58954	0.419889	2.65942	59.5449	1.53176	0.377985	1.20169	4.62908	0.193611	1.35038	0.249555	1.49023	1.85972	4.88001
76	18	1.7411	87.5697	10.6892	26.5513	61.9852	5.4461	92.3393	2.5006	26.6722	79.6629	68.4232	10.3103	2.0638	91.0281	6.9081	34.9549	46.871	8.2546	87.0585	2.5693	21.1501	71.6622	65.4876	16.7616	1.19905	3.42929	3.89849	0.590683	1.57711	0.814697	0.542036	0.663736	4.54271	0.356175	3.0146	0.500071	2.67926	56.5968	1.5409	0.442367	1.34416	4.69824	0.203977	1.32282	0.235254	1.3353	1.84657	5.73994
76	24	2.0235	87.7615	10.2149	31.8234	51.5796	7.5187	88.9686	2.1524	24.4823	74.4517	69.2764	14.0902	2.1872	92.526	5.2868	34.7925	41.8045	7.8168	85.8363	2.3223	24.8213	70.9482	64.9369	18.5006	1.40834	5.31196	4.9612	0.882708	1.80829	1.12604	0.615205	0.886087	5.2855	0.429483	3.39559	0.683766	2.32423	51.5394	2.20434	0.506739	1.02424	4.19708	0.25009	1.70167	0.249005	1.82869	2.11157	4.31376
77	0	2.2162	87.2267	10.5572	35.524	59.019	8.9007	86.0085	2.5043	24.3165	71.9233	69.089	16.904	1.4089	90.5495	8.0416	34.1505	56.4202	9.2737	85.911	2.5398	25.5254	72.7796	67.4837	17.2001	1.67901	6.69144	5.63593	1.33975	1.67509	1.56182	0.53716	1.14846	4.1528	0.463577	2.61942	0.950719	2.51951	48.6173	1.46884	0.536213	1.38582	4.55356	0.152721	2.44264	0.254784	1.24267	2.14005	4.93814
77	6	2.43	87.5711	9.9989	34.1784	55.9883	9.077	88.3863	2.4063	24.4772	75.0623	66.5441	14.0907	c)	c)	c)	c)	c)	c)	c)	c)	c)	c)	c)	c)	1.60197	5.19529	4.72865	1.11205	1.5216	1.53316	0.828037	1.46395	3.69359	0.507601	3.02911	0.831843	2.21868	50.8965	1.75447	0.947467	1.48814	4.87912	0.18506	2.71728	0.285498	1.14401	1.83866	4.52748
77	12	2.0436	89.485	8.4713	33.8942	62.2186	8.3372	86.8396	2.1987	24.7964	73.2059	68.9194	16.6137	1.0489	91.8692	7.0819	30.548	59.2805	7.9243	87.3821	2.2704	24.5487	75.9487	68.4678	15.5924	1.34386	6.19788	5.77513	1.44181	1.64193	1.55695	0.699751	0.941749	4.49942	0.503245	2.62881	0.831203	2.08405	51.7402	1.38651	0.430007	1.34771	4.6644	0.160777	2.24409	0.122616	0.862858	1.62433	4.35607
77	18	1.551	85.9477	12.5013	33.0781	63.3255	8.7621	88.7158	2.4043	25.639	76.0108	68.8489	13.3815	1.4552	89.8749	8.6699	35.4116	57.9538	9.2392	84.4937	2.7697	24.7615	71.7547	68.0546	17.8975	1.00059	5.1633	4.58073	1.11673	1.22881	1.2919	0.55039	0.964372	4.23864	0.414596	2.44733	0.812793	2.27946	50.1869	1.46273	0.570279	1.43881	5.4739	0.270585	2.84671	0.266406	1.0347	2.44281	6.74326
77	24	1.6974	85.8648	12.4378	30.4443	64.2677	8.1139	91.029	2.7384	25.2547	79.0313	69.0467	10.729	1.2173	90.0734	8.7093	31.5376	65.0131	8.2661	88.2846	2.3412	25.0333	76.9141	68.0618	14.4763	1.14959	3.78398	3.4158	1.04021	1.23779	1.25121	0.54781	1.09047	3.74306	0.543702	2.43004	0.873153	2.48111	52.6266	1.16841	0.593933	1.67785	5.86743	0.237071	2.63399	0.210872	1.02506	2.37739	6.84464
78	0	1.2915	89.1982	9.5103	18.3893	31.406	6.6982	97.8116	3.2241	28.1488	89.2897	66.415	2.99293	1.0616	92.3405	6.5979	19.8423	28.9434	6.5942	95.5378	2.9062	26.931	85.655	65.0334	6.2819	0.752877	0.628671	0.938174	0.298785	0.59424	0.533056	0.538624	0.577832	2.98439	0.434878	1.35636	0.707666	4.34384	64.7594	1.30827	0.495024	0.972879	5.63285	0.231667	3.12689	0.508944	3.81109	1.47677	2.34461
78	6	1.3084	90.193	8.4986	17.7478	30.6608	5.945	97.1354	3.0013	28.0048	87.8469	66.281	4.16378	1.2321	92.6017	6.1662	19.2918	27.0682	6.5023	95.7011	2.6853	27.7167	86.4712	63.3163	5.79529	0.855764	0.883795	1.56975	0.347234	0.729721	0.63328	0.452665	0.502232	3.49458	0.375874	1.51021	0.887423	4.20323	65.6005	1.41058	0.462788	0.834896	5.12625	0.263709	2.08343	0.485727	3.32018	1.36047	2.09157
78	12	3.1519	86.1983	10.6497	24.7274	34.6394	9.0991	95.0774	3.2306	25.5136	81.2576	65.5498	7.35075	1.4856	92.4834	6.031	21.5777	29.1999	7.3041	94.5826	2.9734	26.7407	84.2661	63.7362	7.38986	2.32226	1.36891	2.43133	0.488316	1.90725	1.15494	0.829662	1.18575	4.45652	0.554167	2.17528	1.5402	4.06346	54.8235	2.12848	0.74445	0.951735	4.43715	0.429052	2.53134	0.633749	3.39488	1.7586	2.44357
78	18	2.7954	85.428	11.7766	24.933	34.4279	8.4277	95.5903	3.5743	27.6091	82.4561	63.5748	6.32249	1.1044	91.4486	7.447	19.0826	28.4046	6.4802	95.3782	3.2268	29.2496	85.2287	63.4962	6.26005	2.12248	1.17578	2.01553	0.426084	1.83797	0.867123	0.672951	1.44788	3.60112	0.648864	2.39398	1.48821	4.33395	54.705	1.64279	0.962674	1.12409	4.94425	0.432648	2.77539	0.901715	3.75912	1.666	2.83637
79	0	2.7046	90.0056	7.2898	31.2772	28.9431	7.0814	86.8696	1.9843	23.6738	75.5018	65.887	14.6315	c)	c)	c)	c)	c)	c)	c)	c)	c)	c)	c)	c)	1.70727	7.65115	3.30411	1.36971	1.31893	0.987581	0.997307	1.30273	5.39231	0.42597	2.20888	0.808865	2.40598	53.2472	1.1259	0.841707	0.73997	5.63465	0.257574	2.08164	0.347928	2.26968	1.46301	1.58158
79	6	1.9219	88.2594	9.8187	30.5022	37.9161	7.5581	86.8304	2.4916	26.3466	76.4786	67.3961	13.8524	1.189	92.6406	6.1704	33.5824	34.1344	8.3408	83.0486	2.1779	26.1611	72.9182	65.0432	18.6477	1.19162	7.76653	2.82969	1.65878	0.7583	0.839148	0.730252	0.727401	4.82697	0.416526	1.6606	0.647165	3.02892	52.8353	1.13798	0.535489	0.952715	5.78569	0.244597	2.38767	0.438292	3.09618	1.7813	2.84723
80	0	1.6798	90.5322	7.788	24.6723	15.4303	7.3459	91.9731	3.2298	29.133	79.9688	63.3528	9.64981	1.4864	93.2363	5.2772	29.7641	19.3385	7.2	86.3901	3.0719	28.3135	75.5164	63.2225	15.8979	1.12006	4.42708	2.6785	0.700485	1.01582	0.827923	0.559725	0.772254	5.85236	0.277332	1.79762	0.976524	4.82111	56.5459	1.44566	0.567751	0.749516	4.94431	0.382448	2.69982	0.658507	4.00463	0.972962	0.825565
80	6	1.6611	91.0178	7.3211	19.62	20.1686	4.9298	94.3854	3.3141	28.815	84.1496	64.7407	6.75702	1.7682	93.1038	5.128	29.2073	20.7844	7.2577	88.3881	2.9068	27.4161	77.1968	60.7534	13.9241	0.911853	3.08684	2.03614	0.47164	0.631006	0.531403	0.749219	0.536036	5.22506	0.368566	1.52384	0.612269	4.88513	62.4377	1.04077	0.45063	0.779122	5.02141	0.284105	1.8309	0.529366	3.57774	1.00273	1.08493
81	0	1.1477	89.0804	9.772	18.1172	30.9983	5.5491	97.2048	3.1249	29.3183	86.7468	66.7911	4.26649	1.4128	92.1859	6.4013	26.9597	27.855	7.6282	93.0616	3.2432	26.4824	79.6431	62.4654	10.1035	0.737167	0.906724	1.87057	0.220715	0.814647	0.453829	0.410515	0.400729	5.04769	0.324301	1.70241	0.656811	4.31206	62.9249	1.37971	0.335674	0.930993	4.90214	0.219775	2.23208	0.536242	4.22359	1.42754	2.48035
81	6	1.7074	90.9914	7.3012	25.3772	30.7	7.9311	94.6654	2.934	28.5737	81.229	66.029	8.15711	c)	c)	c)	c)	c)	c)	c)	c)	c)	c)	c)	c)	1.07231	1.94398	3.66537	0.415973	1.33391	0.797888	0.635065	0.524967	6.11281	0.382524	2.45342	0.961871	4.03559	56.7901	2.07085	0.348507	0.921252	5.61089	0.216115	2.97004	0.41126	3.02203	1.06181	1.7468
81	12	1.7098	89.2532	9.037	29.095	35.9735	8.8347	93.3565	3.21	28.6879	78.9884	64.3643	9.3592	1.5093	92.6285	5.8622	28.7117	30.7444	6.6792	91.698	3.1205	27.9488	78.7077	60.9329	11.9503	1.08433	2.68738	3.87072	0.463609	1.47079	0.866705	0.625494	0.819673	5.7871	0.462801	2.74036	1.09698	4.08237	52.3185	2.15166	0.595614	1.1849	5.94328	0.277521	3.30633	0.554105	3.16049	1.19835	2.44076
81	18	1.7905	88.7504	9.4591	26.2214	34.0337	8.358	94.9403	3.3781	27.949	80.9076	64.723	7.61048	1.3735	93.5777	5.0488	25.8035	29.6516	6.1737	92.5237	2.6173	26.5701	80.0164	63.2937	11.112	1.19361	1.66928	3.16013	0.423463	1.52972	0.827887	0.596888	0.80756	5.63998	0.493566	2.65261	1.06554	4.36914	54.4041	2.0127	0.659848	1.13353	5.47301	0.316837	3.08816	0.606761	3.30422	1.35215	2.45606
81	24	3.4166	90.1055	6.4779	26.6578	28.9751	7.5753	93.6955	2.1997	25.7517	79.2498	62.2343	9.87125	c)	c)	c)	c)	c)	c)	c)	c)	c)	c)	c)	c)	2.40267	2.25748	4.04688	0.404734	2.30541	0.856748	1.0139	1.13328	6.20278	0.321958	2.88286	1.2374	2.89034	55.7549	1.90923	0.856401	0.751812	4.73211	0.287118	2.41761	0.475668	2.05084	0.930908	1.36904
82	0	1.5877	85.4255	12.9868	19.287	17.6864	4.3987	95.2632	2.6712	27.4792	85.7655	68.3986	5.67307	1.5804	89.0241	9.3955	24.2835	19.2785	6.089	91.5007	2.4761	27.2715	81.3401	65.9562	9.92605	0.99241	2.25007	1.82028	0.380945	0.644512	0.577258	0.595291	0.433364	4.24263	0.341316	1.79424	0.444401	3.61879	60.6437	1.15385	0.504645	0.603727	5.27523	0.346882	1.20117	0.659524	6.78653	2.39235	1.84053
82	6	2.1218	86.6607	11.2175	19.2002	22.4349	4.5929	95.3886	2.6943	26.8051	85.2131	66.9492	6.03012	1.8197	88.9337	9.2465	22.8294	21.9999	5.8112	92.123	2.6253	26.8163	81.8902	65.5004	9.26226	1.47637	1.86889	1.91685	0.393344	1.11245	0.738582	0.645388	0.812694	3.96639	0.330284	2.11559	0.555278	3.63789	61.8622	1.11864	0.723277	0.701635	4.35564	0.385452	1.17443	0.593247	4.96267	2.03621	2.00762
82	12	1.7737	88.132	10.0943	19.5234	20.5799	4.6137	95.1188	2.412	26.6177	85.6246	69.1315	6.14923	1.1109	91.0334	7.8558	25.1933	18.7472	5.6244	89.4251	2.3142	26.1154	79.6051	68.2768	12.3456	1.13033	2.25751	1.97251	0.479238	0.783274	0.656701	0.643371	0.501078	4.35224	0.317131	1.94347	0.447441	3.29884	62.8271	1.22742	0.41417	0.635435	5.1773	0.239565	1.25532	0.435257	4.9014	2.02653	1.66689
82	18	1.8955	87.8439	10.2606	17.3502	20.9314	4.3277	96.114	2.6596	26.4235	86.775	68.5319	5.09183	1.9117	88.8766	9.2117	20.4744	21.0234	5.2971	93.8082	2.4152	25.469	84.5109	66.7119	7.49602	1.23505	1.65363	1.62526	0.371187	0.783758	0.657996	0.660409	0.494426	4.15699	0.312871	1.75199	0.528015	3.74204	64.1758	1.13415	0.534314	0.617679	4.72784	0.268665	1.11029	0.482284	4.73397	2.09367	1.69787
83	0	1.9162	87.37	10.7138	29.4931	39.6664	8.0979	86.397	3.2079	28.9436	75.7875	66.6126	14.1754	1.1668	92.0673	6.7659	31.1887	37.7756	8.0753	81.7665	3.0107	28.2098	72.0108	64.1105	19.0032	1.2906	7.90696	2.66446	1.71027	0.692969	1.2007	0.625561	0.670243	3.16847	0.374738	1.52507	0.705196	4.12414	53.6041	1.90899	0.432473	1.10659	4.45708	0.247082	1.55001	0.510854	3.71251	1.56112	3.54544
83	6	2.2852	85.6975	12.0173	30.9286	34.9704	8.2324	85.2906	3.2932	27.9239	74.3558	65.9071	14.6776	1.1359	90.9849	7.8792	31.4433	35.0683	6.9894	81.1	2.7861	28.6168	72.4505	66.2524	19.4025	1.59336	8.81191	2.32401	1.59123	0.718043	1.23246	0.691817	0.848379	3.55722	0.357085	1.61754	0.619109	4.21326	50.8029	1.95379	0.747189	1.07406	4.31812	0.352409	1.6584	0.67714	4.20974	1.82831	3.49983
83	12	3.4217	88.6227	7.9556	32.2762	36.1358	7.6447	81.918	2.2698	24.486	70.9594	66.5549	18.8161	c)	c)	c)	c)	c)	c)	c)	c)	c)	c)	c)	c)	2.45231	11.3517	2.95538	1.96159	1.38935	1.15806	0.969353	1.30947	4.06024	0.380136	1.68433	0.938035	2.89189	52.1285	1.44582	0.803388	0.751029	2.94579	0.188248	1.27144	0.402247	2.12299	1.56389	2.33489
83	18	1.4285	86.8657	11.7059	29.5055	44.8963	8.6043	85.6269	2.9988	28.9747	75.6693	66.8083	14.2652	c)	c)	c)	c)	c)	c)	c)	c)	c)	c)	c)	c)	1.03199	8.6709	2.11768	1.89826	0.53041	1.04799	0.396507	0.666505	3.37049	0.353894	1.50134	0.675408	3.76302	53.4266	1.96189	0.437297	1.09301	3.89762	0.303771	1.89061	0.502569	3.41098	1.79575	4.45054
83	24	1.6316	81.2554	17.1129	30.4891	51.8197	9.8935	87.3367	3.4529	26.9165	76.033	68.2423	12.077	c)	c)	c)	c)	c)	c)	c)	c)	c)	c)	c)	c)	0.918603	7.00463	1.81307	1.53455	0.623897	1.10084	0.71303	0.587029	3.21125	0.614215	1.76301	0.692205	3.62489	48.953	2.31588	0.749147	1.37226	3.64916	0.287742	2.3955	0.444599	3.59994	3.16363	7.29528
84	0	1.3484	88.6989	9.9527	18.399	48.8645	4.5089	94.1853	2.9833	26.1011	83.9337	67.5105	7.3123	1.2062	91.5556	7.2381	23.6524	46.6156	5.1922	89.8352	2.784	25.1587	79.4414	65.3872	12.6136	0.986941	2.7773	2.39683	0.520505	0.907947	0.709719	0.361457	0.613037	4.25669	0.398486	1.61423	0.596123	3.67096	63.8554	1.10585	0.649046	1.2228	2.98583	0.242174	1.06714	0.359887	1.91384	1.92443	4.07477
84	6	1.2573	89.4356	9.307	18.6043	51.2281	4.6058	93.8514	2.5598	26.271	84.1972	68.817	7.80473	1.3682	91.1058	7.526	22.3427	39.3645	4.7581	90.5738	2.9893	24.3528	80.0894	66.0643	11.3673	0.904932	3.07977	2.69088	0.542597	0.782972	0.708507	0.352391	0.353901	4.15622	0.341071	1.48636	0.544255	3.1111	64.9852	1.19668	0.409741	1.12659	3.20228	0.226224	1.12723	0.269046	1.81234	1.82187	4.12559
84	12	1.3249	88.7956	9.8795	22.0043	43.7403	5.5073	93.1309	3.2553	27.0068	81.7978	67.0628	8.79488	0.8476	92.7399	6.4125	21.7899	41.273	4.0446	90.0521	2.2272	25.8686	81.2671	66.9739	12.3958	0.776177	3.29096	3.04298	0.637131	0.971341	0.852467	0.548719	0.447207	4.68607	0.373828	1.64395	0.47114	4.376	59.7235	1.33257	0.531199	1.03125	4.31832	0.330156	1.59691	0.379396	2.56138	1.75602	3.55833
85	0	1.9008	88.4724	9.6267	22.6667	62.0461	5.687	92.6231	3.2064	27.1244	81.996	66.8335	8.33536	0.8686	93.4267	5.7047	23.1543	54.9484	5.6392	89.607	2.8122	25.8137	80.9634	65.4084	11.636	1.19293	4.05187	1.9427	0.844441	0.684912	0.811435	0.707918	0.506206	4.34825	0.511894	2.01688	0.499177	3.32846	60.2428	1.63045	0.566042	1.83322	3.97381	0.190854	1.24594	0.268967	1.10761	1.52024	5.1048
85	6	2.5722	87.7678	9.6599	24.5192	61.174	5.7954	91.2285	3.2503	26.7423	80.1174	66.5719	9.73769	1.7978	91.2509	6.9513	26.6272	51.3987	6.7871	88.4805	3.1335	25.4972	78.3962	64.5127	12.6805	1.68993	4.85658	2.19083	0.997692	0.789151	0.903433	0.882309	0.594311	4.39087	0.641666	2.02643	0.572546	3.21662	58.0678	1.49429	0.594717	1.84724	4.05984	0.229159	1.11855	0.19821	1.1477	1.58078	4.80427
85	12	1.8118	90.0971	8.0911	19.8819	59.7732	4.3982	93.9224	2.8323	26.1497	84.8826	66.4388	6.75868	6.5966	84.3812	9.0222	40.417	35.6479	9.1707	85.3295	3.4284	22.3946	69.2496	55.4485	15.834	1.15123	3.51474	1.3561	0.622145	0.614731	0.650967	0.660549	0.67069	3.75495	0.604219	1.84492	0.579742	2.67741	65.1719	1.16508	0.601846	1.82203	4.10272	0.152098	0.944704	0.273567	0.844582	1.38271	3.98258
85	18	1.3712	87.9462	10.6826	26.3011	67.1062	5.3483	91.1767	2.6847	26.0392	81.3745	69.0845	9.6541	1.2784	92.9164	5.8053	30.8737	60.5446	5.6302	84.9721	2.4953	24.1013	75.5389	66.3455	16.7916	0.862124	5.29235	2.38702	0.700468	0.642329	0.631934	0.50908	0.514877	3.92407	0.468447	2.09111	0.412971	2.52476	57.9536	1.31895	0.458412	1.72904	5.715	0.146602	1.63927	0.155023	0.78353	1.97034	6.23391
85	24	1.1147	87.7518	11.1335	38.576	69.0653	7.5885	83.593	2.5936	26.1067	72.1407	68.6507	17.1742	0.6962	92.1626	7.1412	40.3382	64.0343	9.5598	78.7694	2.372	25.7694	68.924	67.8906	22.7638	0.780546	10.4354	3.47059	1.34621	0.849065	1.07294	0.334135	0.68817	3.83117	0.544721	2.79558	0.43656	2.17294	47.46	1.6976	0.49016	1.83418	7.01095	0.170675	2.10577	0.141039	0.739265	1.90298	6.65088
86	0	1.3378	85.2332	13.429	31.0104	28.5533	7.6032	85.8432	2.76	27.4096	75.5851	67.346	14.6032	1.0318	90.5654	8.4028	34.7619	27.4913	8.4301	79.5639	2.0132	26.5839	69.4399	65.9815	21.8021	0.880491	7.82047	3.28805	1.77572	0.608819	1.1101	0.457341	0.542031	3.86597	0.360353	1.23133	0.60612	3.55241	50.7775	1.10236	0.696913	0.792041	5.91377	0.416595	1.88613	0.665779	5.42363	2.39164	3.19339
86	6	c)	c)	c)	c)	c)	c)	c)	c)	c)	c)	c)	c)	0.9316	89.7924	9.276	30.5229	21.3871	7.1633	84.4643	2.5865	28.3306	74.255	65.8666	17.2681	c)	c)	c)	c)	c)	c)	c)	c)	c)	c)	c)	c)	c)	c)	c)	c)	c)	c)	c)	c)	c)	c)	c)	c)
87	0	1.5533	88.9496	9.4972	31.4785	42.7302	8.3043	86.3455	2.8276	27.5857	76.7491	66.5983	14.4563	1.0198	92.2675	6.7127	36.345	40.0786	8.8066	82.3076	3.0071	26.6853	71.322	63.6473	19.7928	0.756036	7.33416	3.07452	2.21871	0.664258	1.16461	0.797216	0.946411	2.85649	0.366554	1.33224	0.830992	3.38258	53.8796	1.08763	0.551367	1.28112	6.44507	0.279773	2.08468	0.451381	2.41982	1.73667	3.30996
87	6	1.5742	89.0014	9.4244	22.4763	52.8232	5.1753	93.1703	2.4489	23.6872	85.7908	68.8253	7.35841	0.9094	92.3551	6.7354	25.9258	55.3331	5.7758	88.8939	2.44	25.3431	80.9149	68.383	12.4069	0.840258	3.39152	1.63991	1.10109	0.534122	0.691774	0.733895	0.840221	2.31797	0.31787	1.41352	0.586082	2.77794	63.3152	0.74122	0.723724	1.26329	6.58374	0.201261	1.48593	0.242994	1.13108	2.14709	4.14124
87	12	1.9503	89.1163	8.9334	27.8404	46.0205	7.0547	88.5197	2.529	23.6838	78.9303	67.6995	12.9081	0.761	93.1079	6.1311	27.499	53.1817	6.975	87.47	2.4288	26.0545	79.0952	67.3413	14.2231	1.3798	5.91703	2.65579	1.81946	1.46067	1.0552	0.570466	1.27775	2.44891	0.32712	1.61205	0.775972	3.00846	58.0726	0.787417	0.849998	1.17201	4.87705	0.230783	1.84881	0.30049	1.47703	1.96391	3.42684
87	18	2.7791	90.0082	7.2128	29.7318	40.5943	7.4487	86.98	2.636	24.3524	76.2522	64.5473	14.5537	1.0588	92.4911	6.4501	30.0667	47.6428	8.5615	85.9453	2.5413	25.5985	76.1034	63.8651	15.9755	1.87056	6.75462	3.09555	2.17726	1.5217	1.00458	0.908511	1.4742	3.06308	0.549941	1.79479	0.992077	2.89889	56.293	1.02335	0.832512	1.29632	4.5616	0.332026	1.5072	0.33227	1.46837	1.31961	2.24172
87	24	2.7177	91.0579	6.2244	32.2185	44.1473	9.5171	87.1557	2.5089	23.2752	75.8929	63.3211	14.5912	1.9804	92.5378	5.4819	32.5248	43.5058	8.3481	84.6939	2.7081	24.7013	74.3657	63.9982	17.2046	1.68108	6.22017	3.10849	2.47027	1.37739	1.41487	1.03665	1.48726	4.03548	0.486424	1.92213	0.961798	2.74275	53.9804	1.25823	0.841066	1.33998	5.69137	0.310444	2.56089	0.265358	0.957036	1.10258	1.92714
88	0	1.6372	88.162	10.2008	18.5679	23.6449	4.98	96.6144	2.8196	26.5479	87.0738	66.2353	4.28571	1.5913	90.3321	8.0766	18.189	24.119	4.9065	95.1972	2.957	27.0626	86.2319	63.957	5.7095	0.996061	1.33022	1.23591	0.359196	0.703758	0.656624	0.641128	0.698267	5.06201	0.529332	1.4932	0.603991	3.60729	62.5189	0.862162	0.793367	0.835016	5.75765	0.31001	1.90852	0.531963	4.39122	1.76224	1.84128
89	0	1.592	89.273	9.135	30.6765	37.9459	7.2562	90.3457	2.996	29.4995	72.551	63.8673	14.5967	0.9859	90.8774	8.1367	25.0231	37.9483	5.4981	91.5321	3.512	29.7502	77.5134	62.8786	12.4676	1.00473	3.68629	6.09083	0.871537	2.75128	1.19677	0.587274	0.834086	7.59686	0.368663	3.20421	0.918001	4.03434	49.3379	1.54458	0.612327	0.946277	3.94436	0.269979	1.94697	0.575821	3.10479	1.10571	2.7284
89	6	1.1571	90.8162	8.0267	29.1522	40.9203	7.3066	91.3764	2.8879	28.4748	74.692	65.3124	13.6891	0.5743	92.7723	6.6533	23.759	41.4966	4.9526	91.8206	3.0211	30.2322	78.567	63.6739	13.1594	0.77721	3.1852	5.74619	0.854344	2.76548	1.13785	0.379874	0.70013	6.49772	0.36922	3.21052	1.02148	3.79788	53.0242	1.54493	0.476006	1.07826	3.80583	0.220773	2.077	0.447718	2.46593	1.13174	2.64791
89	12	1.5792	87.8252	10.5956	33.7361	42.8006	8.6263	89.9942	3.2196	29.3286	71.8753	65.2025	14.9939	1.1594	89.4763	9.3643	28.7501	40.2512	6.3883	90.1297	3.5896	29.4508	74.8164	63.9901	14.6673	1.10868	3.73825	6.10435	0.944357	3.06587	1.14109	0.470487	0.964657	6.20468	0.399987	3.17275	1.21365	3.93768	46.8404	1.80249	0.528794	1.31749	4.50303	0.292125	2.4745	0.589661	3.20068	1.44938	3.6421
89	18	2.1932	87.5053	10.3015	35.3842	42.3174	8.7234	89.7281	3.0586	28.059	70.3062	64.1465	15.8214	1.4229	88.1524	10.4247	27.1057	43.7694	6.8379	91.7303	3.8036	29.1488	76.7907	63.2475	11.775	1.52912	3.64636	6.1962	0.870116	3.73372	1.37503	0.664129	1.37265	6.68174	0.335001	3.61498	1.32888	3.65515	44.8764	1.63828	0.730552	1.36265	4.39692	0.405578	2.42115	0.588663	2.83091	1.38646	3.37667
90	0	2.2443	85.1837	12.572	24.716	48.2886	5.7099	93.3585	3.4193	28.3009	81.6246	64.2602	8.21439	1.373	89.3653	9.2617	22.074	46.602	4.8641	92.9841	3.5462	28.0632	82.164	64.0607	8.66795	1.55832	2.29612	2.34238	1.11402	1.35901	1.10286	0.686001	1.04939	3.74747	0.4312	1.85133	0.481879	3.78787	56.1125	1.49025	0.81579	1.60637	5.73622	0.600612	0.674881	0.637007	2.74659	1.70113	4.94207
90	6	2.8886	85.3115	11.7999	25.252	41.4892	5.5674	93.2936	3.3953	26.2667	80.0887	63.327	8.92419	c)	c)	c)	c)	c)	c)	c)	c)	c)	c)	c)	c)	2.24249	2.21681	2.13109	1.00608	2.40885	1.16136	0.646126	1.70441	4.27823	0.436138	1.92664	0.713645	3.93229	54.8444	1.27266	1.21697	1.42473	5.2582	0.567531	0.595915	0.559734	2.96617	1.59382	3.78157
90	12	3.9674	84.0263	12.0062	29.5379	41.1865	5.846	92.1738	3.1325	26.8229	78.9191	62.1222	9.831	1.3129	90.3142	8.3729	27.4472	41.4224	6.0767	90.3203	3.1804	28.4692	78.5664	62.9955	12.1138	2.8231	2.41155	2.40654	0.978257	2.52802	1.50663	1.14434	2.45932	3.26811	0.490269	2.49972	0.463916	3.32663	52.1481	1.31936	1.40897	1.44739	6.12848	0.472018	0.644039	0.904241	2.78868	1.48737	3.9141
91	0	1.9278	89.3554	8.7168	15.9177	43.0694	3.7021	96.6659	3.2802	24.5034	86.8562	65.2481	4.23637	1.146	92.2788	6.5752	13.0089	46.0587	2.8068	96.8794	2.7996	25.3578	89.8485	63.745	3.76548	1.19606	0.992887	0.880104	0.467029	0.952582	0.943772	0.731722	1.2147	4.37935	0.529203	1.61873	0.38567	3.8128	66.5543	1.02685	0.933592	1.52014	3.59263	0.380969	0.484658	0.38136	1.60674	1.65986	2.98753
91	6	1.2221	91.2602	7.5177	15.5932	49.553	5.4576	95.1668	2.6448	23.3844	86.0338	68.8151	5.37901	0.8478	93.4996	5.6527	12.8577	48.8789	2.9441	96.3997	2.4746	26.3055	89.1624	65.1862	4.91228	0.909407	1.25354	1.28373	1.3528	0.496147	0.992789	0.312732	1.33232	5.04669	0.24622	1.09785	1.40395	3.10454	67.4746	0.778795	0.372528	1.47655	3.4673	0.40001	0.452313	0.19159	1.16179	1.66653	2.8932
91	12	2.807	88.5227	8.6703	16.2746	53.9987	3.3403	95.9764	2.9376	25.1191	86.2973	66.7935	5.44856	1.7876	91.0711	7.1413	14.5759	54.3573	2.621	96.2164	2.6025	24.9104	88.8657	65.7842	5.18562	1.75125	1.48707	1.63719	0.550467	1.00951	0.764322	1.05578	0.647029	4.67146	0.294987	1.37766	0.378404	3.3786	65.6875	0.792505	0.751806	1.52723	3.84759	0.263738	0.471194	0.259275	1.10181	1.61181	4.04158
91	18	2.2834	87.8848	9.8319	17.7078	48.7579	3.8914	96.1812	3.6555	26.1955	85.6202	64.9498	5.07957	1.1859	91.5092	7.305	14.749	46.5485	3.0938	96.3455	3.3109	26.3189	88.1369	63.8102	4.81007	1.55405	1.40389	1.30889	0.514006	1.04034	0.812451	0.729301	0.755099	4.40192	0.547204	1.57894	0.450207	3.90885	63.5613	0.957676	0.877495	1.96912	3.98931	0.363531	0.685584	0.348953	1.83883	1.60924	3.77491
91	24	3.2661	86.4492	10.2847	20.3843	54.7424	4.5531	95.1753	3.7809	22.8697	83.2009	64.2727	5.79168	2.0689	90.9474	6.9837	16.6315	47.5884	4.0452	95.2473	2.9638	26.5472	86.6542	63.2396	6.15825	2.42012	1.81831	1.40882	0.635448	1.10491	0.824189	0.845931	1.20139	5.27769	0.652252	2.1128	0.498031	3.61421	59.4372	1.18264	0.996428	2.2707	3.61486	0.428513	0.795782	0.280448	1.55395	1.39528	3.65582
92	0	3.2384	83.713	13.0485	40.7241	53.0814	14.8673	89.7734	2.8349	25.3895	73.4178	65.3982	11.0028	2.3359	87.7977	9.8664	41.9264	56.9261	15.6232	86.6509	2.8367	25.5241	72.6771	66.4117	15.0093	2.16545	4.56297	2.76246	0.912607	1.22125	1.54352	1.07297	1.86486	7.20226	0.679577	3.85561	1.40533	2.72137	38.2927	2.74584	1.25025	1.34549	6.75865	0.310665	5.8386	0.465673	1.96554	2.13006	5.53128
93	0	2.0692	83.6325	14.2982	31.6303	40.732	9.684	92.1146	2.9319	28.2898	78.9574	66.2009	9.70741	1.4154	89.0199	9.5648	27.4268	42.1271	6.701	91.3872	2.5844	27.4404	81.3047	66.2469	10.6327	1.08253	3.21108	3.1131	0.966654	1.29673	1.11985	0.986698	0.601123	4.67813	0.626727	2.22257	1.11917	3.0635	48.3185	1.63032	0.743858	1.21381	7.18825	0.504905	3.26302	0.812259	3.87667	2.53657	4.77807
94	0	2.5751	86.8478	10.5771	19.9798	30.9139	5.1987	96.23	2.5317	25.1671	85.8076	68.1285	5.16061	1.6411	90.8294	7.5295	19.0385	27.0567	4.6811	95.3219	2.5854	25.3093	85.8751	65.9246	6.46845	1.58469	1.21354	1.75765	0.400172	0.977211	0.812041	0.990441	0.751132	5.25133	0.374057	1.75567	0.604606	3.18836	60.4515	1.19604	0.707705	0.835022	5.77736	0.288805	1.5021	0.398418	3.79694	2.11541	2.59001
94	6	1.8688	88.3859	9.7453	16.6537	35.862	3.9981	96.9075	2.3436	23.9286	88.0422	68.447	4.26447	c)	c)	c)	c)	c)	c)	c)	c)	c)	c)	c)	c)	1.21788	1.09896	1.40695	0.314208	0.768242	0.676112	0.650961	0.557259	4.87582	0.279222	1.32113	0.527147	3.01667	65.2467	0.905847	0.754315	0.84685	5.43432	0.334221	1.11044	0.267828	2.72983	2.16423	2.82128
94	18	1.9544	88.4342	9.6114	19.6054	34.8271	5.4707	96.4621	2.4492	24.7199	86.1936	68.4399	4.91826	c)	c)	c)	c)	c)	c)	c)	c)	c)	c)	c)	c)	1.16919	1.22018	1.61061	0.420291	0.852759	0.814418	0.785203	0.551418	5.49145	0.435433	1.81516	0.66315	3.10933	61.8323	1.29419	0.66528	0.787074	5.89042	0.290268	1.64594	0.337046	2.93235	2.03912	2.76068
94	24	2.1673	87.272	10.5607	24.1823	32.1649	6.9147	95.2244	2.817	25.6803	83.3964	67.5506	6.3199	c)	c)	c)	c)	c)	c)	c)	c)	c)	c)	c)	c)	1.35462	1.82189	2.16298	0.525915	0.915907	0.89321	0.812666	0.583745	5.64699	0.438407	2.15547	0.820784	3.52873	56.1711	1.77859	0.683968	0.94973	6.86247	0.397798	2.0161	0.467133	3.5274	2.08759	2.7593
a) Se, Serum; Ef, Effluent; A2, diantennary glycans; A3, triantennary glycans; A3F, fucosylation of triantennary glycans; A2B, bisection of diantennary glycans; A2G, galactosylation of diantennary glycans; A3E, α2,6-N-acetylneuraminic acids per triantennary glycan; A2F, fucosylation of diantennary glycans; A2L, α2,3-N-acetylneuraminic acids per diantennary glycan; A3L, α2,3-N-acetylneuraminic aci…
b) H, hexose; N, N-acetylhexosamine; L, α2,3-N-acetylneuraminic acid; E, α2,6-N-acetylneuraminic acid.
c) Missing values either due to missing sample or exclusion of the mass spectrum because it did not pass our quality criteria, i.e. since its calibration failed or its “fraction of analyte area above S/N 9” was below 3 SD of the mean (see Methods section).
[truncated: 28 more columns]
